# Supplementary material for: Specific plasma microRNA profiles could be potential non-invasive biomarkers for biochemical pregnancy loss following embryo transfer
Source: BMC Pregnancy Childbirth. 2024 May 8;24:351. doi: 10.1186/s12884-024-06488-x (PMC11080217; doi:10.1186/s12884-024-06488-x)
Supplement: Supplementary file 2 [file 12884_2024_6488_MOESM2_ESM.xlsx]

## Sheet: BPL_ET0 vs CP_ET0
Supplementary Table 1 The DEmiRs lists of each comparison at different time-points between different reproductive outcomes.
Comparison: BPL at ET0 vs CP at ET0
miRNA_id	baseMean	log2FoldChange	lfcSE	stat	pvalue	padj	Regulation
hsa-miR-92a-3p	13278.4	-1.4216	0.370459	-3.83742	0.000124335	0.0219249	DOWN
hsa-miR-9-5p	35.948	-3.45062	0.908736	-3.79716	0.000146361	0.0219249	DOWN
hsa-miR-486-5p	41075.8	-1.75483	0.466321	-3.76314	0.000167793	0.0219249	DOWN
hsa-miR-484	216.173	-1.49178	0.411481	-3.62539	0.000288529	0.0282758	DOWN
hsa-miR-221-3p	239.906	1.73348	0.517228	3.35149	0.000803788	0.0552804	UP
hsa-miR-2110	19.0426	-1.88382	0.564482	-3.33725	0.000846129	0.0552804	DOWN
hsa-miR-92b-3p	33.5168	-1.59634	0.495115	-3.22417	0.00126337	0.0707485	DOWN
hsa-miR-126-3p	2628.59	0.794281	0.251903	3.15312	0.00161534	0.0791516	NS
hsa-miR-1180-3p	17.8124	-1.70072	0.555198	-3.06326	0.00218939	0.09536	DOWN
hsa-miR-382-5p	85.9644	1.64948	0.574711	2.8701	0.00410347	0.14592	UP
hsa-miR-219a-2-3p	2.64253	-4.15342	1.4732	-2.81932	0.00481251	0.14592	DOWN
hsa-miR-98-5p	28.312	1.15363	0.410284	2.81177	0.00492691	0.14592	UP
hsa-miR-7-5p	41.3968	-1.25127	0.446322	-2.80351	0.00505491	0.14592	DOWN
hsa-miR-218-5p	5.63631	-3.4693	1.24184	-2.79367	0.00521141	0.14592	DOWN
hsa-miR-181a-2-3p	11.3255	1.73033	0.638837	2.70856	0.0067575	0.166687	UP
hsa-miR-6852-5p	9.41515	2.20219	0.813723	2.70631	0.00680355	0.166687	UP
hsa-miR-19a-3p	11.5672	-1.44215	0.545878	-2.6419	0.00824427	0.189639	DOWN
hsa-miR-150-5p	1041.27	-1.25997	0.480298	-2.62331	0.00870791	0.189639	DOWN
hsa-miR-432-5p	108.038	1.81874	0.703972	2.58354	0.00977924	0.201761	UP
hsa-miR-584-5p	204.883	1.17798	0.460126	2.56013	0.0104634	0.205083	UP
hsa-miR-363-3p	44.7181	-1.03571	0.410481	-2.52316	0.0116305	0.217102	DOWN
hsa-miR-191-5p	598.032	1.1948	0.481414	2.48185	0.0130703	0.23289	UP
hsa-miR-3200-5p	0.965754	-5.36359	2.20933	-2.4277	0.0151947	0.25587	DOWN
hsa-miR-30c-5p	12.9762	1.24294	0.514547	2.41559	0.0157097	0.25587	UP
hsa-miR-127-3p	16.2095	1.8814	0.786853	2.39104	0.0168006	0.25587	UP
hsa-miR-1-3p	15.6473	-1.45048	0.608504	-2.38369	0.0171402	0.25587	DOWN
hsa-miR-25-3p	1697.04	-0.618512	0.261481	-2.36542	0.0180097	0.25587	NS
hsa-miR-378a-3p	49.112	-0.928041	0.393243	-2.35997	0.0182765	0.25587	NS
hsa-miR-148b-3p	98.2016	0.711798	0.303431	2.34583	0.0189848	0.256623	NS
hsa-miR-425-3p	6.31587	1.55166	0.666179	2.3292	0.0198485	0.259354	UP
hsa-miR-431-5p	22.9421	1.82265	0.798259	2.28328	0.0224137	0.273313	UP
hsa-miR-320d	2.5861	-1.99944	0.881704	-2.2677	0.0233473	0.273313	DOWN
hsa-miR-23a-3p	202.776	0.607209	0.268301	2.26316	0.0236258	0.273313	NS
hsa-miR-26a-5p	383.934	0.672531	0.298342	2.25423	0.0241818	0.273313	NS
hsa-miR-24-3p	193.527	0.716108	0.318567	2.24791	0.0245821	0.273313	NS
hsa-miR-139-5p	5.30507	1.65468	0.740285	2.2352	0.0254043	0.273313	UP
hsa-miR-3615	167.224	-0.878928	0.394271	-2.22925	0.0257974	0.273313	NS
hsa-miR-21-5p	1977.18	-0.721539	0.326077	-2.21279	0.0269124	0.277519	NS
hsa-let-7d-5p	63.0013	0.631914	0.286871	2.20278	0.0276103	0.277519	NS
hsa-miR-25-5p	5.44902	-1.65603	0.767597	-2.15743	0.0309725	0.303531	DOWN
hsa-miR-92b-5p	4.36519	-1.88843	0.893943	-2.11248	0.0346455	0.309322	DOWN
hsa-miR-130a-3p	7.36069	1.37689	0.654936	2.10233	0.0355245	0.309322	UP
hsa-miR-642a-5p	0.901585	-4.0273	1.91638	-2.10152	0.0355958	0.309322	DOWN
hsa-miR-200a-3p	14.8923	-1.33675	0.636523	-2.10008	0.0357219	0.309322	DOWN
hsa-miR-532-3p	5.66823	-1.56176	0.745682	-2.0944	0.036224	0.309322	DOWN
hsa-miR-199a-5p	4.64233	1.41451	0.675711	2.09336	0.0363167	0.309322	UP
hsa-miR-100-5p	34.373	-1.13808	0.545893	-2.0848	0.0370871	0.309322	DOWN
hsa-miR-381-3p	6.21106	1.84389	0.904976	2.0375	0.0415998	0.339732	UP
hsa-miR-486-3p	31.5147	-1.07533	0.533444	-2.01582	0.0438188	0.346306	DOWN
hsa-miR-193a-5p	52.9998	-1.05284	0.523301	-2.01192	0.0442286	0.346306	DOWN
hsa-miR-769-5p	4.44689	1.44396	0.720486	2.00414	0.0450551	0.346306	UP
hsa-miR-518b	1.34811	-3.23366	1.68056	-1.92415	0.0543355	0.409606	NS
hsa-miR-1304-3p	4.96229	-1.8228	0.957484	-1.90374	0.0569446	0.420534	NS
hsa-let-7a-5p	3331.37	0.648615	0.343865	1.88625	0.0592614	0.420534	NS
hsa-miR-636	2.19992	-2.37094	1.25951	-1.88242	0.0597789	0.420534	NS
hsa-miR-181d-5p	4.73524	1.49277	0.800184	1.86553	0.0621074	0.420534	NS
hsa-miR-134-5p	24.5302	1.25007	0.671633	1.86123	0.0627113	0.420534	NS
hsa-let-7e-5p	50.7241	0.698203	0.375328	1.86025	0.0628506	0.420534	NS
hsa-miR-1306-5p	25.845	-1.04331	0.56179	-1.85712	0.0632947	0.420534	NS
hsa-miR-409-3p	68.2162	1.34608	0.739875	1.81933	0.0688613	0.446102	NS
hsa-miR-199a-3p	375.875	0.703334	0.388212	1.81173	0.0700284	0.446102	NS
hsa-miR-193b-5p	15.3722	-1.49227	0.826582	-1.80535	0.0710198	0.446102	NS
hsa-miR-96-5p	1.09781	-2.16823	1.20598	-1.7979	0.0721924	0.446102	NS
hsa-miR-19b-3p	34.0102	-0.654169	0.364668	-1.79388	0.072833	0.446102	NS
hsa-miR-191-3p	5.00219	1.63886	0.928651	1.76477	0.0776022	0.468001	NS
hsa-miR-326	11.7311	1.25929	0.716454	1.75767	0.0788045	0.468051	NS
hsa-miR-744-5p	117.043	0.906585	0.529124	1.71337	0.0866445	0.506935	NS
hsa-miR-3200-3p	0.731474	-3.15594	1.87395	-1.68411	0.0921613	0.531283	NS
hsa-miR-101-3p	308.859	-0.645315	0.385388	-1.67446	0.094041	0.534262	NS
hsa-miR-223-3p	2093.18	0.648275	0.389132	1.66595	0.0957227	0.534459	NS
hsa-miR-9-3p	0.980365	-3.78625	2.28011	-1.66056	0.0968025	0.534459	NS
hsa-let-7c-5p	708.14	-0.953613	0.580036	-1.64406	0.100164	0.54534	NS
hsa-miR-6842-3p	1.78207	2.57981	1.58009	1.63269	0.102533	0.550349	NS
hsa-miR-10b-5p	165.919	-0.555073	0.341317	-1.62627	0.103892	0.550349	NS
hsa-miR-369-5p	4.30499	1.5867	0.995046	1.5946	0.110802	0.562564	NS
hsa-miR-3688-3p	1.17632	-2.58126	1.61999	-1.59338	0.111076	0.562564	NS
hsa-miR-194-5p	85.4141	-0.82435	0.517381	-1.59331	0.11109	0.562564	NS
hsa-miR-199b-3p	193.323	0.585317	0.368231	1.58954	0.111939	0.562564	NS
hsa-miR-361-5p	37.9929	0.489203	0.31202	1.56786	0.116914	0.580131	NS
hsa-miR-126-5p	436.927	0.558759	0.358196	1.55992	0.118778	0.582011	NS
hsa-miR-125b-5p	316.852	-0.881517	0.569312	-1.54839	0.121528	0.58677	NS
hsa-miR-339-5p	38.1128	1.0676	0.691733	1.54336	0.122743	0.58677	NS
hsa-miR-18a-3p	6.00326	-1.15095	0.765655	-1.50323	0.13278	0.627104	NS
hsa-miR-29c-3p	114.403	0.402056	0.269354	1.49267	0.135525	0.628459	NS
hsa-miR-296-5p	4.16714	-1.27024	0.85565	-1.48453	0.137669	0.628459	NS
hsa-miR-3158-3p	2.88282	-1.75838	1.18509	-1.48375	0.137876	0.628459	NS
hsa-miR-1301-3p	8.34509	1.34062	0.916193	1.46325	0.143399	0.646118	NS
hsa-miR-660-5p	117.247	-0.602939	0.417281	-1.44492	0.148479	0.661407	NS
hsa-miR-3613-5p	15.7165	-1.00477	0.698902	-1.43764	0.150537	0.663038	NS
hsa-miR-190a-5p	9.77869	-1.06654	0.758553	-1.40602	0.159718	0.67163	NS
hsa-miR-375	234.65	-0.837055	0.595837	-1.40484	0.16007	0.67163	NS
hsa-miR-654-3p	5.41068	1.4613	1.04097	1.40379	0.160382	0.67163	NS
hsa-miR-493-3p	1.90832	1.83168	1.31425	1.39371	0.163405	0.67163	NS
hsa-miR-206	19.8233	-1.2751	0.916144	-1.39181	0.163979	0.67163	NS
hsa-miR-548j-5p	6.82652	1.30653	0.941106	1.38829	0.165048	0.67163	NS
hsa-miR-483-5p	96.6833	-0.933647	0.673808	-1.38563	0.165861	0.67163	NS
hsa-miR-151a-3p	144.583	0.625946	0.452097	1.38454	0.166194	0.67163	NS
hsa-miR-7706	2.89748	-1.37476	0.999526	-1.37542	0.169002	0.674908	NS
hsa-miR-103a-3p	647.989	0.429714	0.313937	1.36879	0.171065	0.674908	NS
hsa-miR-203a-3p	6.74734	-1.29078	0.945442	-1.36526	0.17217	0.674908	NS
hsa-miR-451a	967.547	-0.633787	0.466201	-1.35947	0.173997	0.675316	NS
hsa-miR-3605-3p	0.703826	-2.94495	2.20892	-1.33321	0.182464	0.696439	NS
hsa-miR-1247-5p	6.73088	-1.38026	1.03654	-1.3316	0.182993	0.696439	NS
hsa-miR-589-5p	4.86244	1.11463	0.851512	1.309	0.190536	0.715663	NS
hsa-miR-598-3p	5.13799	1.0579	0.813218	1.30088	0.193301	0.715663	NS
hsa-miR-143-5p	1.6072	-1.50895	1.16052	-1.30023	0.193521	0.715663	NS
hsa-miR-335-3p	3.56046	1.25402	0.970001	1.29281	0.196078	0.716128	NS
hsa-miR-5010-3p	1.91414	-1.97337	1.5306	-1.28928	0.197301	0.716128	NS
hsa-miR-370-3p	6.24442	1.13346	0.893162	1.26904	0.204428	0.73519	NS
hsa-miR-425-5p	422.541	-0.394908	0.313213	-1.26083	0.207371	0.738994	NS
hsa-miR-152-3p	13.7384	0.725992	0.578486	1.25499	0.209483	0.739796	NS
hsa-miR-148a-3p	625.291	-0.542914	0.438638	-1.23773	0.215817	0.755361	NS
hsa-miR-30e-3p	17.18	0.694704	0.564621	1.23039	0.218551	0.758159	NS
hsa-miR-4732-5p	35.1338	-0.565073	0.466318	-1.21178	0.225598	0.770213	NS
hsa-miR-146a-5p	881.181	0.432043	0.356812	1.21084	0.225955	0.770213	NS
hsa-miR-323b-3p	3.32792	1.26299	1.051	1.2017	0.229478	0.775477	NS
hsa-miR-320c	63.0706	0.712843	0.599329	1.1894	0.234282	0.780524	NS
hsa-miR-125a-5p	137.661	-0.487793	0.410706	-1.18769	0.234954	0.780524	NS
hsa-miR-516a-5p	0.447846	-3.47024	2.9619	-1.17163	0.241348	0.795027	NS
hsa-miR-342-3p	1022.82	-0.514363	0.442219	-1.16314	0.244772	0.79959	NS
hsa-miR-877-5p	0.859919	-2.48602	2.14926	-1.15669	0.2474	0.801494	NS
hsa-miR-185-5p	156.59	-0.453548	0.398137	-1.13917	0.25463	0.816107	NS
novel.75	5.19974	1.5252	1.34294	1.13572	0.256074	0.816107	NS
hsa-miR-144-5p	11.2672	-0.767478	0.68794	-1.11562	0.264586	0.831522	NS
hsa-miR-34a-5p	7.85898	0.76041	0.682415	1.11429	0.265154	0.831522	NS
hsa-miR-130b-5p	2.16843	1.46621	1.33003	1.10239	0.270291	0.839006	NS
hsa-miR-18a-5p	7.76475	0.603557	0.550384	1.09661	0.272812	0.839006	NS
hsa-miR-99b-3p	1.11033	-1.61409	1.47543	-1.09399	0.273961	0.839006	NS
hsa-miR-1292-5p	0.983936	1.55978	1.45136	1.0747	0.282509	0.857487	NS
hsa-miR-340-3p	0.683634	-2.11565	1.9866	-1.06496	0.286894	0.857487	NS
hsa-miR-30d-5p	611.959	-0.307167	0.289029	-1.06276	0.287893	0.857487	NS
hsa-miR-671-3p	6.78458	0.912943	0.861417	1.05982	0.289228	0.857487	NS
hsa-miR-144-3p	11.365	-0.92087	0.873466	-1.05427	0.291759	0.857487	NS
hsa-miR-10a-5p	126.929	-0.346535	0.329626	-1.0513	0.293121	0.857487	NS
hsa-miR-17-5p	30.5306	0.449728	0.431749	1.04164	0.297578	0.86408	NS
hsa-miR-22-3p	88.7599	-0.310868	0.302227	-1.02859	0.303672	0.874035	NS
hsa-miR-181a-3p	5.30521	1.05474	1.02924	1.02478	0.305466	0.874035	NS
hsa-miR-889-3p	0.862697	2.07066	2.03159	1.01923	0.308095	0.875169	NS
hsa-miR-1976	0.840024	-2.46242	2.4322	-1.01242	0.311337	0.878014	NS
hsa-miR-215-5p	32.3446	-0.692141	0.695731	-0.99484	0.319814	0.895479	NS
hsa-miR-6511a-3p	0.508025	-2.81262	2.87044	-0.979858	0.327156	0.902375	NS
hsa-miR-184	248.175	-0.936508	0.965454	-0.970019	0.332037	0.902375	NS
hsa-miR-122-5p	31807.1	-0.716631	0.746989	-0.95936	0.337377	0.902375	NS
hsa-miR-328-3p	176.528	-0.556038	0.581695	-0.955893	0.339126	0.902375	NS
hsa-miR-4732-3p	0.636682	-1.51169	1.58524	-0.953604	0.340284	0.902375	NS
hsa-miR-423-3p	328.618	0.453476	0.47805	0.948595	0.342827	0.902375	NS
hsa-miR-122-3p	9.02892	-1.74084	1.83753	-0.947381	0.343445	0.902375	NS
hsa-miR-93-5p	1159.18	-0.24854	0.266822	-0.93148	0.351605	0.902375	NS
hsa-miR-6741-3p	1.91179	-1.14486	1.23232	-0.929027	0.352875	0.902375	NS
hsa-miR-532-5p	33.1463	-0.36144	0.389255	-0.928541	0.353127	0.902375	NS
hsa-miR-423-5p	1624.7	0.302541	0.326483	0.926666	0.3541	0.902375	NS
hsa-miR-146b-5p	25.4955	-0.481157	0.520631	-0.92418	0.355393	0.902375	NS
hsa-miR-6721-5p	1.55517	1.77101	1.9173	0.923697	0.355644	0.902375	NS
hsa-miR-1224-5p	0.945511	-1.60435	1.73759	-0.923321	0.35584	0.902375	NS
hsa-miR-6803-3p	2.54942	-1.10669	1.21057	-0.914195	0.360615	0.902375	NS
hsa-miR-29a-3p	175.985	0.295736	0.326665	0.905318	0.365297	0.902375	NS
hsa-miR-1179	0.917969	-1.66596	1.87872	-0.886752	0.375212	0.902375	NS
hsa-miR-30e-5p	116.638	-0.241411	0.272968	-0.884391	0.376485	0.902375	NS
hsa-miR-99a-5p	53.9464	-0.449876	0.510156	-0.881839	0.377864	0.902375	NS
hsa-let-7i-5p	3209.03	0.232321	0.263531	0.881569	0.37801	0.902375	NS
hsa-miR-6805-5p	1.13459	-1.35207	1.53523	-0.880699	0.378481	0.902375	NS
hsa-miR-505-5p	3.20332	-0.791331	0.89889	-0.880343	0.378674	0.902375	NS
hsa-miR-150-3p	6.43027	-0.894303	1.01787	-0.878604	0.379616	0.902375	NS
hsa-miR-29c-5p	1.40259	1.38196	1.58722	0.870681	0.383928	0.902375	NS
hsa-miR-6793-5p	0.424585	-2.64708	3.07734	-0.860184	0.389688	0.902375	NS
hsa-miR-140-5p	10.6312	0.537263	0.627498	0.856198	0.391888	0.902375	NS
hsa-miR-130b-3p	3.9035	0.888083	1.03857	0.855102	0.392495	0.902375	NS
novel.73	49.5496	-3.19349	3.75939	-0.84947	0.39562	0.902375	NS
hsa-miR-196b-5p	15.901	0.467059	0.551539	0.846829	0.397091	0.902375	NS
hsa-miR-148a-5p	0.736295	-1.75143	2.07282	-0.844952	0.398138	0.902375	NS
hsa-miR-338-3p	4.87889	0.580347	0.69265	0.837865	0.402106	0.902375	NS
hsa-miR-155-5p	90.4892	0.249354	0.297987	0.836795	0.402708	0.902375	NS
hsa-miR-4446-3p	3.88144	0.983831	1.18389	0.831012	0.405967	0.902375	NS
hsa-miR-7976	0.995973	-2.0167	2.44919	-0.823414	0.410272	0.902375	NS
hsa-miR-664b-5p	1.52445	-1.15482	1.40942	-0.819358	0.412582	0.902375	NS
hsa-miR-941	8.51473	-0.714568	0.872222	-0.81925	0.412644	0.902375	NS
hsa-miR-143-3p	406.149	-0.261743	0.319888	-0.818232	0.413225	0.902375	NS
hsa-miR-32-5p	2.52574	-0.889917	1.09288	-0.814287	0.415481	0.902375	NS
hsa-miR-15a-5p	22.3992	-0.364876	0.452993	-0.805479	0.420543	0.902375	NS
hsa-miR-106b-5p	4.59651	-0.665547	0.827335	-0.804446	0.421139	0.902375	NS
hsa-miR-652-3p	11.8297	0.582025	0.726052	0.80163	0.422767	0.902375	NS
hsa-miR-124-3p	0.646787	-1.77775	2.2188	-0.80122	0.423005	0.902375	NS
hsa-miR-574-3p	19.8017	-0.487637	0.615929	-0.791709	0.428531	0.902375	NS
hsa-miR-181b-5p	14.2394	-0.379838	0.482194	-0.787728	0.430856	0.902375	NS
hsa-miR-708-5p	0.640463	-1.71029	2.177	-0.785616	0.432092	0.902375	NS
hsa-let-7g-5p	447.713	-0.257305	0.328302	-0.783745	0.43319	0.902375	NS
hsa-miR-16-5p	57967.1	-0.296836	0.380029	-0.781088	0.43475	0.902375	NS
hsa-miR-429	1.62745	-1.36438	1.75577	-0.777085	0.437109	0.902375	NS
hsa-miR-1249-3p	2.30192	-0.914467	1.17841	-0.77602	0.437737	0.902375	NS
hsa-miR-142-5p	19.305	-0.311805	0.402793	-0.774109	0.438867	0.902375	NS
hsa-miR-576-5p	14.9438	-0.353232	0.457118	-0.772738	0.439677	0.902375	NS
hsa-miR-4429	0.455243	-2.0922	2.74604	-0.761898	0.446121	0.90624	NS
hsa-miR-339-3p	5.28826	-0.64613	0.848171	-0.761791	0.446184	0.90624	NS
hsa-let-7d-3p	51.4936	0.315134	0.417181	0.75539	0.450015	0.909309	NS
hsa-miR-4669	0.47282	-2.28467	3.05191	-0.748603	0.454097	0.91285	NS
hsa-miR-20b-5p	21.8711	-0.490937	0.666674	-0.736398	0.461489	0.919956	NS
hsa-miR-6772-3p	0.862472	1.22292	1.66379	0.735024	0.462325	0.919956	NS
hsa-miR-500a-3p	4.31665	-0.579703	0.793325	-0.730725	0.464947	0.920501	NS
hsa-miR-340-5p	18.1762	-0.39672	0.553669	-0.71653	0.473664	0.921385	NS
hsa-miR-149-5p	1.02513	-1.43533	2.00567	-0.715635	0.474217	0.921385	NS
hsa-let-7b-5p	6600.52	-0.302621	0.425227	-0.711671	0.476669	0.921385	NS
hsa-miR-2355-3p	0.632391	1.61714	2.28055	0.7091	0.478262	0.921385	NS
hsa-miR-93-3p	7.95955	0.401127	0.565993	0.708715	0.478501	0.921385	NS
hsa-miR-95-3p	3.4744	0.751039	1.07268	0.700155	0.48383	0.921385	NS
hsa-miR-26b-3p	2.15702	1.00814	1.45661	0.692117	0.488864	0.921385	NS
hsa-miR-30a-5p	59.101	-0.291427	0.421359	-0.691637	0.489165	0.921385	NS
hsa-miR-181c-5p	0.43436	-2.1097	3.0595	-0.689557	0.490473	0.921385	NS
hsa-miR-942-5p	7.31227	-0.356615	0.518782	-0.687408	0.491826	0.921385	NS
hsa-miR-625-3p	49.6634	0.3872	0.563664	0.686934	0.492124	0.921385	NS
hsa-miR-132-3p	8.44979	-0.412449	0.60247	-0.684596	0.493599	0.921385	NS
hsa-miR-5187-5p	2.64922	-0.826276	1.21633	-0.679317	0.496937	0.923219	NS
hsa-miR-504-5p	0.891936	-1.46224	2.18704	-0.668593	0.503755	0.929909	NS
hsa-miR-323a-3p	3.1306	0.623996	0.95303	0.654749	0.512629	0.929909	NS
hsa-miR-197-3p	61.809	-0.284821	0.4406	-0.646438	0.517996	0.929909	NS
hsa-let-7f-5p	3008.93	0.225372	0.352406	0.639524	0.522482	0.929909	NS
hsa-miR-766-3p	2.55993	0.801318	1.25413	0.638944	0.522859	0.929909	NS
hsa-miR-485-5p	7.00259	0.487242	0.764075	0.637689	0.523676	0.929909	NS
hsa-miR-30b-5p	3.11593	0.573099	0.903294	0.634455	0.525784	0.929909	NS
hsa-miR-301a-3p	1.96113	0.777461	1.22643	0.633923	0.526131	0.929909	NS
hsa-miR-3064-5p	0.513794	1.65938	2.61933	0.633514	0.526398	0.929909	NS
hsa-miR-4742-3p	1.25704	-1.05773	1.67341	-0.632084	0.527332	0.929909	NS
hsa-miR-26a-1-3p	1.30301	0.769701	1.2227	0.62951	0.529015	0.929909	NS
hsa-miR-590-3p	0.975491	-0.930799	1.49132	-0.624144	0.532533	0.929909	NS
hsa-miR-22-5p	1.0212	-1.08536	1.75372	-0.618892	0.535988	0.929909	NS
hsa-miR-125a-3p	0.7197	-0.930617	1.50683	-0.617599	0.536839	0.929909	NS
hsa-miR-874-3p	7.01963	-0.397363	0.645442	-0.615645	0.538129	0.929909	NS
hsa-miR-6734-5p	0.478557	-2.01017	3.26808	-0.615093	0.538493	0.929909	NS
hsa-miR-1260b	5.53201	0.597568	0.989639	0.603824	0.545961	0.938669	NS
hsa-miR-192-5p	188.124	-0.298142	0.508568	-0.586238	0.557716	0.949505	NS
hsa-miR-6747-3p	0.634328	-1.29357	2.21382	-0.584318	0.559006	0.949505	NS
hsa-miR-182-5p	31.9593	-0.284659	0.4902	-0.5807	0.561442	0.949505	NS
hsa-miR-1307-5p	1.44377	0.782365	1.35278	0.578338	0.563036	0.949505	NS
hsa-miR-885-5p	0.868655	-1.17134	2.05168	-0.57092	0.568054	0.949505	NS
hsa-miR-4738-3p	0.619398	-1.25194	2.19578	-0.570154	0.568573	0.949505	NS
hsa-miR-26b-5p	619.768	-0.183697	0.322726	-0.569203	0.569218	0.949505	NS
hsa-miR-493-5p	0.907434	0.932333	1.6521	0.564333	0.572528	0.950978	NS
hsa-miR-502-3p	3.64041	-0.472627	0.846982	-0.558013	0.576836	0.954091	NS
hsa-miR-424-5p	1.95141	-0.684672	1.24144	-0.551515	0.581281	0.954713	NS
hsa-miR-181a-5p	98.6785	0.185533	0.337125	0.550339	0.582087	0.954713	NS
hsa-miR-7-1-3p	0.758334	-1.22205	2.23493	-0.546797	0.584518	0.954713	NS
hsa-miR-142-3p	512.697	0.206582	0.382587	0.539963	0.589223	0.958404	NS
hsa-miR-28-3p	73.8809	0.275466	0.519144	0.530616	0.595685	0.964615	NS
hsa-miR-28-5p	1.72336	0.769219	1.46264	0.525912	0.598949	0.964615	NS
hsa-miR-6764-5p	0.42414	-1.27815	2.44834	-0.522049	0.601637	0.964615	NS
hsa-miR-485-3p	14.0154	0.429915	0.83399	0.515492	0.606209	0.964615	NS
hsa-miR-133a-3p	3.32809	0.454947	0.883031	0.51521	0.606406	0.964615	NS
hsa-miR-200c-3p	19.2422	0.305831	0.59592	0.513208	0.607806	0.964615	NS
hsa-miR-27a-3p	31.8995	0.156269	0.318898	0.49003	0.624113	0.985995	NS
hsa-miR-129-5p	1.27194	-0.770832	1.58305	-0.48693	0.626308	0.985995	NS
hsa-miR-379-5p	18.258	0.357469	0.755964	0.472865	0.636309	0.996063	NS
hsa-miR-141-3p	18.4322	0.341832	0.73064	0.467853	0.63989	0.996063	NS
hsa-miR-885-3p	6.43552	-0.536941	1.17441	-0.457203	0.647525	0.996063	NS
hsa-miR-491-5p	2.5092	0.467482	1.0321	0.452941	0.650591	0.996063	NS
hsa-miR-204-5p	3.9911	-0.466581	1.03143	-0.452365	0.651006	0.996063	NS
hsa-miR-454-3p	22.4583	-0.213577	0.486277	-0.439208	0.660511	0.996063	NS
hsa-miR-140-3p	57.8168	0.177064	0.404429	0.437813	0.661522	0.996063	NS
hsa-miR-205-5p	41.029	0.262506	0.604403	0.434323	0.664054	0.996063	NS
hsa-miR-199b-5p	0.292695	1.16663	2.68746	0.434102	0.664214	0.996063	NS
hsa-miR-1908-3p	0.369129	-1.08369	2.50132	-0.433247	0.664836	0.996063	NS
hsa-miR-505-3p	0.599378	-0.829526	1.93091	-0.429602	0.667485	0.996063	NS
hsa-miR-210-3p	1.4689	-0.702508	1.65289	-0.425018	0.670824	0.996063	NS
hsa-miR-15b-5p	21.2632	0.195969	0.468884	0.417948	0.675985	0.996063	NS
hsa-miR-1307-3p	94.1423	0.233061	0.572042	0.407419	0.6837	0.996063	NS
hsa-miR-509-3p	2.55818	-0.569216	1.4017	-0.40609	0.684677	0.996063	NS
hsa-miR-186-5p	33.2598	0.137718	0.340245	0.404761	0.685653	0.996063	NS
hsa-miR-3198	0.547361	-0.96858	2.39615	-0.404223	0.686049	0.996063	NS
hsa-miR-450b-5p	1.56527	0.527743	1.32585	0.398043	0.690599	0.996063	NS
hsa-miR-183-5p	71.382	-0.200171	0.509497	-0.39288	0.694408	0.996063	NS
hsa-miR-5189-3p	0.271367	-1.17141	3.00624	-0.389661	0.696787	0.996063	NS
hsa-miR-5193	0.678306	0.962477	2.48082	0.387967	0.698041	0.996063	NS
hsa-miR-30d-3p	0.332535	-1.22314	3.17628	-0.385085	0.700174	0.996063	NS
hsa-miR-27b-3p	125.066	-0.138515	0.360687	-0.384031	0.700955	0.996063	NS
hsa-miR-1229-3p	0.448737	-0.941142	2.46198	-0.382271	0.702261	0.996063	NS
hsa-miR-222-3p	25.7396	0.18051	0.475934	0.379275	0.704484	0.996063	NS
hsa-miR-6501-5p	0.3078	-1.34256	3.64495	-0.368335	0.712624	0.996063	NS
hsa-miR-200b-3p	7.38096	-0.323537	0.881555	-0.367007	0.713613	0.996063	NS
hsa-miR-195-5p	7.48874	-0.253178	0.707967	-0.357613	0.720633	0.996063	NS
hsa-miR-3127-5p	0.866701	-0.561618	1.5732	-0.356992	0.721098	0.996063	NS
hsa-miR-202-3p	1.21994	0.561712	1.68556	0.33325	0.738946	0.996063	NS
hsa-miR-628-5p	1.11481	-0.543887	1.64166	-0.331303	0.740415	0.996063	NS
hsa-miR-487b-3p	0.651218	0.837167	2.55398	0.32779	0.743071	0.996063	NS
hsa-miR-27a-5p	0.932618	-0.647689	1.97924	-0.327242	0.743485	0.996063	NS
hsa-miR-365a-3p	1.08291	0.557579	1.73862	0.320702	0.748436	0.996063	NS
hsa-miR-320b	3.86185	-0.260488	0.819562	-0.317838	0.750608	0.996063	NS
hsa-miR-20a-5p	109.607	-0.12202	0.385581	-0.316456	0.751656	0.996063	NS
hsa-miR-190b	5.86142	0.255582	0.810245	0.315438	0.752429	0.996063	NS
hsa-miR-365b-3p	1.02226	-0.582926	1.84923	-0.315227	0.75259	0.996063	NS
hsa-miR-3173-5p	1.98681	-0.337369	1.08563	-0.310757	0.755985	0.996063	NS
hsa-miR-31-5p	1.28513	0.560308	1.80367	0.310649	0.756067	0.996063	NS
hsa-miR-494-3p	1.01915	0.559066	1.82901	0.305667	0.759858	0.996063	NS
hsa-miR-6513-3p	0.747089	-0.806983	2.68263	-0.300818	0.763553	0.996063	NS
hsa-miR-146b-3p	1.68546	0.325244	1.0897	0.298472	0.765343	0.996063	NS
hsa-miR-17-3p	0.743073	-0.477754	1.6164	-0.295567	0.767561	0.996063	NS
novel.35	0.542247	-0.890376	3.08594	-0.288526	0.772944	0.996063	NS
hsa-miR-6791-3p	0.450163	-0.972902	3.38467	-0.287444	0.773772	0.996063	NS
hsa-miR-211-5p	0.7724	-0.674731	2.4181	-0.279033	0.780219	0.996063	NS
hsa-miR-139-3p	53.6395	0.131833	0.473003	0.278715	0.780463	0.996063	NS
hsa-let-7i-3p	0.239598	-0.98794	3.55271	-0.27808	0.780951	0.996063	NS
hsa-miR-449a	0.90868	-0.743861	2.71736	-0.273744	0.784281	0.996063	NS
hsa-miR-760	2.01335	-0.336398	1.25093	-0.268918	0.787993	0.996063	NS
hsa-miR-412-5p	0.448417	0.548799	2.06322	0.265992	0.790245	0.996063	NS
hsa-miR-145-5p	5.09515	0.204116	0.783132	0.260641	0.79437	0.996063	NS
hsa-miR-335-5p	13.1974	0.125355	0.485565	0.258164	0.79628	0.996063	NS
hsa-miR-6741-5p	0.660229	0.592207	2.34401	0.252647	0.800541	0.996063	NS
hsa-miR-376a-3p	0.652334	-0.465253	1.88041	-0.247422	0.804582	0.996063	NS
hsa-miR-1270	0.889665	-0.471584	1.91435	-0.246341	0.805418	0.996063	NS
hsa-miR-411-5p	3.01725	0.313398	1.28082	0.244686	0.806699	0.996063	NS
hsa-miR-99b-5p	67.9492	-0.10492	0.436702	-0.240255	0.810133	0.996063	NS
hsa-miR-187-3p	0.778392	0.459579	2.00549	0.229161	0.818744	0.996063	NS
hsa-miR-15b-3p	3.30146	-0.212997	0.946576	-0.225018	0.821965	0.996063	NS
hsa-miR-1237-3p	0.717458	-0.445256	1.98479	-0.224334	0.822497	0.996063	NS
hsa-miR-625-5p	1.51749	-0.244125	1.11652	-0.218648	0.826924	0.996063	NS
hsa-miR-30a-3p	9.33464	-0.130839	0.60401	-0.216617	0.828507	0.996063	NS
hsa-miR-378a-5p	1.898	0.325235	1.54923	0.209933	0.83372	0.996063	NS
hsa-miR-4467	0.57816	0.535611	2.55348	0.209757	0.833857	0.996063	NS
hsa-miR-154-5p	0.243568	0.6452	3.0773	0.209664	0.83393	0.996063	NS
hsa-miR-3928-3p	0.804453	0.411502	2.0078	0.204952	0.83761	0.996063	NS
hsa-miR-4662a-5p	0.259653	-0.630448	3.1199	-0.202073	0.83986	0.996063	NS
hsa-miR-337-5p	0.621978	0.385123	1.91432	0.20118	0.840558	0.996063	NS
hsa-miR-1255b-5p	0.62646	-0.330172	1.64652	-0.200527	0.841069	0.996063	NS
hsa-miR-1468-5p	2.40709	0.197639	0.990121	0.199611	0.841785	0.996063	NS
hsa-miR-125b-1-3p	0.840197	-0.378073	1.95701	-0.193189	0.846811	0.996063	NS
hsa-miR-3614-5p	0.608657	-0.516405	2.6877	-0.192137	0.847635	0.996063	NS
hsa-miR-29b-3p	6.59579	0.144229	0.754426	0.191178	0.848386	0.996063	NS
hsa-miR-204-3p	57.6116	-0.715401	3.77444	-0.189539	0.849671	0.996063	NS
hsa-miR-376c-3p	0.55905	0.308631	1.79697	0.171751	0.863634	0.996063	NS
hsa-miR-329-3p	0.467668	-0.405076	2.39812	-0.168914	0.865864	0.996063	NS
hsa-miR-421	3.48155	0.178179	1.05769	0.16846	0.866221	0.996063	NS
hsa-miR-1273h-3p	0.392007	0.499267	3.03495	0.164506	0.869333	0.996063	NS
hsa-miR-2277-3p	0.47566	-0.386558	2.37182	-0.16298	0.870534	0.996063	NS
hsa-miR-223-5p	24.0616	-0.078919	0.486462	-0.16223	0.871124	0.996063	NS
hsa-miR-766-5p	0.530988	0.322358	1.98903	0.162068	0.871252	0.996063	NS
hsa-miR-2116-3p	0.630559	-0.408405	2.54373	-0.160554	0.872445	0.996063	NS
hsa-miR-4326	0.426679	-0.540352	3.40254	-0.158808	0.87382	0.996063	NS
hsa-miR-6813-5p	0.308578	0.512974	3.25127	0.157776	0.874633	0.996063	NS
hsa-miR-543	0.336421	0.368023	2.34889	0.156679	0.875498	0.996063	NS
novel.74	133.305	0.157622	1.00857	0.156283	0.87581	0.996063	NS
hsa-miR-107	4.76652	-0.114501	0.736671	-0.15543	0.876483	0.996063	NS
hsa-miR-3187-3p	2.91497	0.150963	0.9813	0.153839	0.877736	0.996063	NS
hsa-miR-6515-3p	0.465756	0.403479	2.66081	0.151638	0.879473	0.996063	NS
hsa-miR-3065-5p	0.48942	0.442414	2.92159	0.15143	0.879637	0.996063	NS
hsa-miR-1296-5p	1.92441	-0.200249	1.33151	-0.150392	0.880455	0.996063	NS
hsa-miR-361-3p	30.3642	0.0719541	0.501001	0.143621	0.8858	0.996063	NS
hsa-miR-196a-5p	3.57442	0.135968	0.966155	0.140731	0.888082	0.996063	NS
hsa-miR-369-3p	1.02309	0.233197	1.67516	0.139209	0.889285	0.996063	NS
hsa-miR-331-3p	0.99216	-0.210452	1.53226	-0.137348	0.890756	0.996063	NS
hsa-miR-3065-3p	0.434913	-0.46	3.36637	-0.136646	0.891311	0.996063	NS
hsa-miR-3124-5p	0.875178	0.254412	2.0275	0.125481	0.900143	0.996063	NS
hsa-miR-324-3p	5.14121	0.0909389	0.736545	0.123467	0.901737	0.996063	NS
hsa-miR-3191-3p	0.34842	0.437217	3.58538	0.121944	0.902943	0.996063	NS
hsa-miR-629-5p	50.4303	0.0417015	0.352812	0.118198	0.905911	0.996063	NS
hsa-miR-320a	331.326	-0.0307039	0.261246	-0.117528	0.906441	0.996063	NS
hsa-miR-21-3p	0.873575	-0.223809	1.90781	-0.117312	0.906613	0.996063	NS
hsa-miR-23b-5p	0.741645	0.226534	2.00023	0.113254	0.909829	0.996063	NS
novel.193	2.4327	0.41469	3.74897	0.110614	0.911922	0.996063	NS
hsa-miR-374a-5p	10.4028	0.0542035	0.491634	0.110252	0.91221	0.996063	NS
hsa-miR-128-3p	45.4653	0.0323249	0.324307	0.0996738	0.920603	0.996063	NS
hsa-miR-664a-3p	1.13917	0.180747	1.84521	0.0979545	0.921968	0.996063	NS
hsa-miR-769-3p	0.482175	0.244946	2.66114	0.0920455	0.926662	0.996063	NS
hsa-miR-185-3p	9.0282	-0.0467259	0.521599	-0.089582	0.928619	0.996063	NS
hsa-miR-374a-3p	0.946231	0.179793	2.09431	0.0858484	0.931587	0.996063	NS
hsa-miR-345-5p	7.88431	0.0537042	0.65486	0.0820087	0.93464	0.996063	NS
hsa-miR-651-5p	1.27723	-0.113186	1.39606	-0.0810748	0.935382	0.996063	NS
hsa-miR-548l	0.49936	-0.188006	2.37205	-0.079259	0.936827	0.996063	NS
hsa-miR-1343-3p	0.772589	0.165045	2.22694	0.0741129	0.940921	0.996063	NS
hsa-miR-1908-5p	11.0823	-0.0519518	0.751999	-0.0690849	0.944922	0.996063	NS
hsa-miR-4433b-5p	197.485	0.04421	0.673915	0.0656017	0.947695	0.996063	NS
hsa-miR-324-5p	3.0868	0.0546198	0.843037	0.0647894	0.948342	0.996063	NS
hsa-miR-4433b-3p	1.90204	0.0842731	1.47241	0.0572349	0.954358	0.996063	NS
hsa-miR-3620-3p	0.233622	-0.216283	3.80235	-0.0568815	0.95464	0.996063	NS
hsa-miR-5001-3p	0.552488	-0.137555	2.44808	-0.0561891	0.955191	0.996063	NS
hsa-miR-224-5p	2.7393	0.0503127	0.93051	0.0540701	0.956879	0.996063	NS
hsa-miR-628-3p	5.46886	-0.0399856	0.808705	-0.049444	0.960565	0.996063	NS
hsa-miR-497-5p	0.590486	0.103896	2.15765	0.0481522	0.961595	0.996063	NS
hsa-miR-483-3p	33.3735	-0.050052	1.08495	-0.046133	0.963204	0.996063	NS
hsa-miR-1226-3p	2.0583	0.0628749	1.59571	0.0394025	0.968569	0.996063	NS
hsa-miR-374b-5p	2.4148	-0.0390395	1.04737	-0.037274	0.970267	0.996063	NS
hsa-miR-23b-3p	25.7252	0.0212014	0.570708	0.0371493	0.970366	0.996063	NS
hsa-miR-181c-3p	0.335836	0.0955063	2.61138	0.0365732	0.970825	0.996063	NS
novel.129	22.9919	-0.0464061	1.58729	-0.0292361	0.976676	0.996063	NS
hsa-miR-135b-5p	0.39764	0.0685066	2.54697	0.0268973	0.978542	0.996063	NS
hsa-miR-3177-3p	1.30548	0.0412315	1.55181	0.0265699	0.978803	0.996063	NS
hsa-miR-6514-5p	0.462271	0.0475352	2.19845	0.0216221	0.982749	0.996063	NS
hsa-miR-454-5p	1.37627	0.0358823	1.71969	0.0208655	0.983353	0.996063	NS
hsa-miR-1287-5p	2.60936	-0.023414	1.2558	-0.0186447	0.985125	0.996063	NS
hsa-miR-642a-3p	0.645356	-0.0367978	2.57513	-0.0142897	0.988599	0.996063	NS
hsa-miR-487b-5p	0.641727	0.0330192	2.32484	0.0142028	0.988668	0.996063	NS
hsa-let-7b-3p	3.68393	-0.0134788	1.16402	-0.0115795	0.990761	0.996063	NS
hsa-miR-671-5p	23.0533	0.00572981	0.57998	0.00987932	0.992118	0.996063	NS
hsa-miR-106b-3p	27.8414	0.00514838	0.521789	0.00986678	0.992128	0.996063	NS
hsa-miR-501-3p	17.4605	-0.0038853	0.478544	-0.00811902	0.993522	0.996063	NS
hsa-miR-664a-5p	2.62261	0.000608679	1.1509	0.00052887	0.999578	0.999578	NS

## Sheet: BPL_ET0 vs NP_ET0
Supplementary Table 1 The DEmiRs lists of each comparison at different time-points between different reproductive outcomes.
Comparison: BPL at ET0 vs NP at ET0
miRNA_id	baseMean	log2FoldChange	lfcSE	stat	pvalue	padj	Regulation
hsa-miR-509-3p	2.55818	20.9595	1.5129	13.8538	1.20646e-43	4.72933e-41	UP
hsa-miR-9-5p	35.948	-4.28499	0.916233	-4.67675	2.91464e-06	0.000571269	DOWN
hsa-miR-218-5p	5.63631	-4.78928	1.21766	-3.93318	8.38281e-05	0.0109535	DOWN
hsa-miR-219a-2-3p	2.64253	-4.87446	1.47069	-3.31441	0.000918381	0.0900014	DOWN
hsa-miR-206	19.8233	-2.88852	0.916891	-3.15035	0.00163077	0.127852	DOWN
hsa-miR-29c-5p	1.40259	3.83792	1.60639	2.38916	0.016887	0.995149	UP
hsa-miR-3200-5p	0.965754	-5.15689	2.21396	-2.32926	0.0198451	0.995149	DOWN
hsa-miR-19a-3p	11.5672	-1.26778	0.554852	-2.2849	0.0223186	0.995149	DOWN
hsa-miR-3613-5p	15.7165	-1.52448	0.688591	-2.21392	0.0268342	0.995149	DOWN
hsa-miR-7706	2.89748	-2.21044	1.00621	-2.19679	0.0280351	0.995149	DOWN
hsa-miR-769-5p	4.44689	1.5748	0.718509	2.19176	0.0283966	0.995149	UP
hsa-let-7b-5p	6600.52	-0.886308	0.424682	-2.08699	0.0368886	0.995149	NS
hsa-miR-5010-3p	1.91414	-3.07689	1.52778	-2.01397	0.0440128	0.995149	DOWN
hsa-miR-106b-5p	4.59651	-1.56692	0.796944	-1.96616	0.0492805	0.995149	DOWN
hsa-miR-320d	2.5861	-1.74116	0.909494	-1.91443	0.0555653	0.995149	NS
hsa-miR-221-3p	239.906	0.95456	0.521585	1.83011	0.0672332	0.995149	NS
hsa-miR-4742-3p	1.25704	-2.95822	1.63571	-1.80852	0.0705249	0.995149	NS
hsa-miR-3688-3p	1.17632	-2.89698	1.62075	-1.78743	0.0738686	0.995149	NS
hsa-miR-485-3p	14.0154	-1.4621	0.821285	-1.78025	0.0750344	0.995149	NS
hsa-miR-6741-3p	1.91179	-2.16669	1.24608	-1.7388	0.0820698	0.995149	NS
hsa-miR-190a-5p	9.77869	-1.3193	0.762124	-1.73109	0.0834363	0.995149	NS
hsa-miR-454-3p	22.4583	-0.833949	0.484193	-1.72235	0.0850066	0.995149	NS
hsa-miR-532-3p	5.66823	-1.27389	0.765472	-1.6642	0.0960734	0.995149	NS
hsa-miR-338-3p	4.87889	-1.04903	0.641902	-1.63425	0.102207	0.995149	NS
hsa-miR-23b-3p	25.7252	0.926924	0.583497	1.58857	0.112158	0.995149	NS
hsa-miR-483-5p	96.6833	-1.07777	0.679256	-1.58669	0.112583	0.995149	NS
hsa-miR-483-3p	33.3735	1.73178	1.09852	1.57647	0.114918	0.995149	NS
hsa-miR-3200-3p	0.731474	-2.95132	1.88771	-1.56344	0.11795	0.995149	NS
hsa-miR-1179	0.917969	-2.8932	1.85303	-1.56133	0.118445	0.995149	NS
hsa-miR-99b-3p	1.11033	-2.32189	1.49067	-1.55761	0.119325	0.995149	NS
hsa-miR-27a-3p	31.8995	0.499981	0.325516	1.53596	0.124547	0.995149	NS
hsa-miR-505-5p	3.20332	-1.34987	0.888073	-1.52	0.128512	0.995149	NS
hsa-miR-7-5p	41.3968	-0.68764	0.454762	-1.51209	0.130511	0.995149	NS
hsa-miR-425-3p	6.31587	0.943114	0.652365	1.44568	0.148266	0.995149	NS
hsa-miR-139-5p	5.30507	-0.930961	0.645384	-1.44249	0.149164	0.995149	NS
hsa-miR-3173-5p	1.98681	1.61333	1.13052	1.42707	0.15356	0.995149	NS
hsa-let-7c-5p	708.14	-0.827854	0.581293	-1.42416	0.1544	0.995149	NS
hsa-miR-2110	19.0426	-0.82195	0.588689	-1.39624	0.162643	0.995149	NS
hsa-miR-204-3p	57.6116	-5.10871	3.73091	-1.36929	0.170907	0.995149	NS
hsa-miR-25-5p	5.44902	-1.06003	0.775684	-1.36657	0.171759	0.995149	NS
hsa-miR-92b-3p	33.5168	-0.681943	0.511338	-1.33364	0.182321	0.995149	NS
hsa-miR-493-3p	1.90832	1.7029	1.29085	1.31922	0.187097	0.995149	NS
hsa-miR-1976	0.840024	-3.21028	2.43601	-1.31784	0.187556	0.995149	NS
hsa-miR-148b-3p	98.2016	0.402107	0.30729	1.30856	0.190683	0.995149	NS
hsa-miR-4732-5p	35.1338	-0.611259	0.46764	-1.30711	0.191174	0.995149	NS
hsa-miR-451a	967.547	-0.591157	0.466624	-1.26688	0.205198	0.995149	NS
hsa-miR-501-3p	17.4605	0.621392	0.491752	1.26363	0.206363	0.995149	NS
hsa-miR-331-3p	0.99216	-1.88736	1.4963	-1.26135	0.207183	0.995149	NS
hsa-miR-99a-5p	53.9464	0.653153	0.522609	1.24979	0.211375	0.995149	NS
hsa-miR-130a-3p	7.36069	0.787921	0.632345	1.24603	0.212753	0.995149	NS
novel.74	133.305	-1.24719	1.00969	-1.23521	0.216751	0.995149	NS
hsa-miR-151a-3p	144.583	0.566327	0.458516	1.23513	0.216782	0.995149	NS
hsa-miR-96-5p	1.09781	-1.52491	1.23632	-1.23343	0.217415	0.995149	NS
hsa-miR-320c	63.0706	-0.735278	0.596662	-1.23232	0.21783	0.995149	NS
hsa-miR-6805-5p	1.13459	-1.86052	1.51583	-1.2274	0.219674	0.995149	NS
hsa-miR-152-3p	13.7384	0.708444	0.581424	1.21846	0.223048	0.995149	NS
hsa-miR-9-3p	0.980365	-2.77599	2.28107	-1.21697	0.223617	0.995149	NS
hsa-miR-6803-3p	2.54942	-1.46546	1.20797	-1.21316	0.225069	0.995149	NS
hsa-miR-361-5p	37.9929	0.380139	0.318133	1.19491	0.232124	0.995149	NS
hsa-miR-486-5p	41075.8	-0.539566	0.46558	-1.15891	0.246493	0.995149	NS
hsa-miR-30a-3p	9.33464	-0.692419	0.597483	-1.15889	0.246499	0.995149	NS
hsa-miR-365a-3p	1.08291	2.01012	1.73689	1.15731	0.247145	0.995149	NS
hsa-miR-375	234.65	0.688801	0.60146	1.14521	0.25212	0.995149	NS
hsa-miR-199a-5p	4.64233	0.72688	0.637243	1.14066	0.254009	0.995149	NS
hsa-miR-504-5p	0.891936	-2.46804	2.16863	-1.13806	0.255094	0.995149	NS
hsa-miR-1-3p	15.6473	-0.707539	0.625398	-1.13134	0.257911	0.995149	NS
hsa-miR-664a-5p	2.62261	1.34114	1.18651	1.13032	0.25834	0.995149	NS
hsa-miR-340-3p	0.683634	-2.23698	1.98177	-1.12878	0.258989	0.995149	NS
hsa-miR-486-3p	31.5147	-0.600329	0.543472	-1.10462	0.269326	0.995149	NS
hsa-miR-146b-5p	25.4955	0.59186	0.539992	1.09605	0.273056	0.995149	NS
hsa-miR-142-5p	19.305	-0.445567	0.406841	-1.09519	0.273434	0.995149	NS
hsa-miR-125a-3p	0.7197	-1.62341	1.48328	-1.09447	0.273748	0.995149	NS
hsa-miR-125b-5p	316.852	-0.621108	0.572527	-1.08486	0.277986	0.995149	NS
hsa-miR-708-5p	0.640463	-2.32257	2.1504	-1.08006	0.280114	0.995149	NS
hsa-miR-370-3p	6.24442	0.950782	0.881628	1.07844	0.280838	0.995149	NS
hsa-miR-199a-3p	375.875	0.417837	0.391369	1.06763	0.285688	0.995149	NS
hsa-miR-24-3p	193.527	0.343344	0.321971	1.06638	0.286251	0.995149	NS
hsa-let-7g-5p	447.713	-0.351864	0.330319	-1.06523	0.286774	0.995149	NS
hsa-miR-382-5p	85.9644	0.6151	0.577785	1.06458	0.287065	0.995149	NS
hsa-let-7e-5p	50.7241	-0.395528	0.373844	-1.058	0.290054	0.995149	NS
hsa-miR-1307-5p	1.44377	-1.34087	1.28754	-1.04143	0.297678	0.995149	NS
hsa-miR-23a-3p	202.776	0.279942	0.2719	1.02958	0.303208	0.995149	NS
hsa-miR-192-5p	188.124	0.528734	0.514766	1.02714	0.304357	0.995149	NS
hsa-miR-4738-3p	0.619398	-2.22695	2.16884	-1.02679	0.304519	0.995149	NS
hsa-miR-484	216.173	-0.427204	0.417485	-1.02328	0.306176	0.995149	NS
hsa-miR-651-5p	1.27723	1.44438	1.41545	1.02044	0.30752	0.995149	NS
hsa-miR-101-3p	308.859	-0.390992	0.388408	-1.00665	0.314101	0.995149	NS
hsa-miR-6513-3p	0.747089	-2.66988	2.65889	-1.00413	0.315315	0.995149	NS
hsa-miR-532-5p	33.1463	0.403054	0.401962	1.00272	0.315998	0.995149	NS
hsa-miR-196a-5p	3.57442	-0.927939	0.92569	-1.00243	0.316136	0.995149	NS
hsa-miR-182-5p	31.9593	-0.492543	0.494272	-0.996501	0.319007	0.995149	NS
hsa-miR-142-3p	512.697	-0.381866	0.38413	-0.994105	0.320172	0.995149	NS
hsa-miR-323b-3p	3.32792	1.03662	1.04955	0.987676	0.323311	0.995149	NS
hsa-miR-3187-3p	2.91497	1.00222	1.02075	0.981846	0.326176	0.995149	NS
hsa-miR-576-5p	14.9438	-0.447594	0.457395	-0.978571	0.327792	0.995149	NS
hsa-miR-92b-5p	4.36519	-0.907216	0.927926	-0.977681	0.328232	0.995149	NS
hsa-miR-18a-5p	7.76475	-0.499806	0.514189	-0.972029	0.331036	0.995149	NS
hsa-miR-183-5p	71.382	-0.496409	0.511489	-0.970518	0.331788	0.995149	NS
hsa-miR-744-5p	117.043	0.515523	0.535814	0.962131	0.335984	0.995149	NS
hsa-miR-342-3p	1022.82	0.423409	0.443987	0.953652	0.34026	0.995149	NS
hsa-miR-1180-3p	17.8124	-0.54446	0.572933	-0.950305	0.341957	0.995149	NS
hsa-miR-134-5p	24.5302	0.629531	0.673326	0.934958	0.34981	0.995149	NS
hsa-miR-126-3p	2628.59	0.235715	0.25277	0.93253	0.351063	0.995149	NS
hsa-miR-149-5p	1.02513	-1.87556	2.01991	-0.928535	0.35313	0.995149	NS
hsa-miR-760	2.01335	1.18595	1.28677	0.921653	0.356709	0.995149	NS
hsa-miR-34a-5p	7.85898	-0.603113	0.655068	-0.920688	0.357213	0.995149	NS
hsa-miR-145-5p	5.09515	0.735213	0.798779	0.920422	0.357352	0.995149	NS
hsa-miR-323a-3p	3.1306	-0.837786	0.913201	-0.917417	0.358924	0.995149	NS
hsa-miR-143-5p	1.6072	-1.07768	1.17536	-0.916891	0.3592	0.995149	NS
hsa-miR-184	248.175	-0.881483	0.966509	-0.912028	0.361754	0.995149	NS
hsa-miR-5193	0.678306	-2.2245	2.43974	-0.911777	0.361886	0.995149	NS
hsa-miR-516a-5p	0.447846	-2.68836	2.95375	-0.910152	0.362743	0.995149	NS
hsa-miR-141-3p	18.4322	0.666946	0.73297	0.909922	0.362864	0.995149	NS
hsa-miR-124-3p	0.646787	-1.99147	2.20429	-0.903454	0.366285	0.995149	NS
hsa-miR-339-3p	5.28826	-0.781214	0.864699	-0.903452	0.366286	0.995149	NS
hsa-miR-193a-5p	52.9998	-0.480922	0.533321	-0.901749	0.36719	0.995149	NS
hsa-miR-203a-3p	6.74734	-0.863466	0.960242	-0.899217	0.368537	0.995149	NS
hsa-miR-132-3p	8.44979	-0.535974	0.601051	-0.891728	0.372538	0.995149	NS
hsa-miR-1247-5p	6.73088	0.970708	1.09001	0.890551	0.37317	0.995149	NS
hsa-miR-628-3p	5.46886	-0.71651	0.806137	-0.888819	0.374101	0.995149	NS
hsa-miR-1307-3p	94.1423	0.512706	0.581369	0.881894	0.377834	0.995149	NS
hsa-miR-215-5p	32.3446	0.618146	0.705522	0.876155	0.380946	0.995149	NS
hsa-miR-324-5p	3.0868	0.747257	0.857979	0.87095	0.383781	0.995149	NS
hsa-miR-1224-5p	0.945511	-1.49419	1.73958	-0.858936	0.390376	0.995149	NS
hsa-miR-200b-3p	7.38096	0.761703	0.900989	0.845409	0.397883	0.995149	NS
hsa-miR-766-3p	2.55993	-1.02413	1.21622	-0.842058	0.399755	0.995149	NS
hsa-miR-18a-3p	6.00326	-0.65975	0.786352	-0.839	0.401469	0.995149	NS
hsa-miR-1908-3p	0.369129	-2.0911	2.49288	-0.838827	0.401567	0.995149	NS
hsa-miR-874-3p	7.01963	0.561855	0.67133	0.836929	0.402633	0.995149	NS
hsa-let-7a-5p	3331.37	0.286235	0.34384	0.832467	0.405145	0.995149	NS
hsa-miR-106b-3p	27.8414	0.442165	0.53309	0.829437	0.406857	0.995149	NS
hsa-miR-10a-5p	126.929	-0.276719	0.334619	-0.826966	0.408256	0.995149	NS
novel.75	5.19974	-1.07087	1.29501	-0.826918	0.408284	0.995149	NS
hsa-miR-877-5p	0.859919	-1.76313	2.15964	-0.8164	0.414271	0.995149	NS
hsa-miR-432-5p	108.038	0.577243	0.708075	0.815229	0.414941	0.995149	NS
hsa-miR-6842-3p	1.78207	1.23607	1.53408	0.805737	0.420394	0.995149	NS
hsa-miR-187-3p	0.778392	-1.57986	1.9813	-0.797382	0.425229	0.995149	NS
hsa-miR-590-3p	0.975491	-1.17163	1.47891	-0.792227	0.428228	0.995149	NS
hsa-miR-222-3p	25.7396	0.383333	0.484426	0.791314	0.428761	0.995149	NS
hsa-miR-340-5p	18.1762	-0.442475	0.563902	-0.784666	0.432649	0.995149	NS
hsa-miR-4669	0.47282	-2.37438	3.04497	-0.77977	0.435526	0.995149	NS
hsa-miR-345-5p	7.88431	0.52285	0.671578	0.77854	0.436251	0.995149	NS
hsa-miR-181a-5p	98.6785	-0.264219	0.34178	-0.773066	0.439484	0.995149	NS
hsa-miR-200a-3p	14.8923	-0.498429	0.649439	-0.767476	0.442799	0.995149	NS
hsa-miR-30d-3p	0.332535	-2.39614	3.15514	-0.75944	0.447589	0.995149	NS
hsa-miR-4732-3p	0.636682	-1.20785	1.5915	-0.758942	0.447887	0.995149	NS
hsa-miR-365b-3p	1.02226	1.41504	1.86545	0.758552	0.448121	0.995149	NS
hsa-miR-431-5p	22.9421	0.600469	0.79372	0.756525	0.449335	0.995149	NS
hsa-miR-127-3p	16.2095	0.585053	0.777332	0.752642	0.451665	0.995149	NS
hsa-miR-518b	1.34811	-1.28509	1.71869	-0.747719	0.45463	0.995149	NS
hsa-miR-5187-5p	2.64922	-0.912921	1.22471	-0.745416	0.45602	0.995149	NS
hsa-miR-205-5p	41.029	0.458771	0.615738	0.745075	0.456226	0.995149	NS
hsa-miR-199b-3p	193.323	0.276033	0.372404	0.74122	0.45856	0.995149	NS
hsa-miR-329-3p	0.467668	-1.75779	2.37456	-0.740259	0.459143	0.995149	NS
hsa-miR-122-3p	9.02892	1.3602	1.83877	0.739736	0.45946	0.995149	NS
hsa-miR-15b-5p	21.2632	0.34965	0.474967	0.736157	0.461635	0.995149	NS
hsa-miR-20a-5p	109.607	-0.28517	0.389419	-0.732296	0.463988	0.995149	NS
hsa-miR-17-3p	0.743073	-1.16088	1.59729	-0.72678	0.467361	0.995149	NS
hsa-miR-99b-5p	67.9492	-0.322135	0.445219	-0.723544	0.469346	0.995149	NS
hsa-miR-335-3p	3.56046	-0.65454	0.908659	-0.720336	0.471318	0.995149	NS
hsa-miR-3928-3p	0.804453	-1.40776	1.9813	-0.710522	0.477381	0.995149	NS
hsa-miR-181b-5p	14.2394	-0.346738	0.490398	-0.707054	0.479533	0.995149	NS
hsa-miR-10b-5p	165.919	-0.244307	0.346308	-0.705462	0.480523	0.995149	NS
hsa-miR-29b-3p	6.59579	-0.519186	0.737796	-0.703698	0.481621	0.995149	NS
hsa-miR-128-3p	45.4653	0.233315	0.332199	0.702334	0.482471	0.995149	NS
hsa-miR-25-3p	1697.04	-0.1825	0.26257	-0.695052	0.487023	0.995149	NS
hsa-miR-30d-5p	611.959	0.202926	0.292349	0.694124	0.487604	0.995149	NS
hsa-miR-26b-5p	619.768	-0.224886	0.325109	-0.691724	0.48911	0.995149	NS
hsa-miR-885-3p	6.43552	0.82867	1.19913	0.691057	0.489529	0.995149	NS
hsa-miR-135b-5p	0.39764	-1.72311	2.51895	-0.684058	0.493938	0.995149	NS
hsa-miR-146b-3p	1.68546	0.737972	1.08027	0.683137	0.49452	0.995149	NS
hsa-miR-19b-3p	34.0102	0.256383	0.375955	0.68195	0.49527	0.995149	NS
hsa-miR-6734-5p	0.478557	-2.21452	3.2571	-0.679906	0.496564	0.995149	NS
hsa-miR-6793-5p	0.424585	-2.07626	3.07507	-0.67519	0.499555	0.995149	NS
novel.73	49.5496	-2.51405	3.73773	-0.672615	0.501192	0.995149	NS
hsa-miR-423-5p	1624.7	0.219427	0.327087	0.670851	0.502316	0.995149	NS
hsa-miR-92a-3p	13278.4	-0.247119	0.370065	-0.667771	0.50428	0.995149	NS
hsa-miR-548j-5p	6.82652	0.613385	0.928645	0.660516	0.508923	0.995149	NS
hsa-miR-424-5p	1.95141	-0.819606	1.24422	-0.658733	0.510067	0.995149	NS
hsa-miR-885-5p	0.868655	-1.33787	2.03842	-0.656326	0.511614	0.995149	NS
hsa-miR-376a-3p	0.652334	1.22659	1.88695	0.650041	0.515666	0.995149	NS
hsa-miR-411-5p	3.01725	-0.809581	1.24754	-0.648942	0.516376	0.995149	NS
hsa-miR-664b-5p	1.52445	-0.904757	1.42566	-0.634622	0.525675	0.995149	NS
hsa-miR-196b-5p	15.901	-0.345579	0.544682	-0.634461	0.52578	0.995149	NS
hsa-miR-3065-3p	0.434913	-2.11274	3.34427	-0.63175	0.52755	0.995149	NS
hsa-miR-589-5p	4.86244	0.520262	0.832427	0.624994	0.531975	0.995149	NS
hsa-miR-1260b	5.53201	-0.599042	0.975332	-0.614193	0.539088	0.995149	NS
hsa-miR-30e-3p	17.18	0.345721	0.565718	0.611119	0.541121	0.995149	NS
hsa-miR-449a	0.90868	-1.63743	2.6905	-0.608598	0.542791	0.995149	NS
hsa-let-7b-3p	3.68393	0.713301	1.17443	0.60736	0.543612	0.995149	NS
hsa-miR-487b-5p	0.641727	-1.39745	2.30204	-0.607048	0.543819	0.995149	NS
hsa-miR-1343-3p	0.772589	-1.34173	2.2123	-0.606485	0.544192	0.995149	NS
hsa-miR-301a-3p	1.96113	0.735342	1.21792	0.603769	0.545997	0.995149	NS
hsa-miR-361-3p	30.3642	0.307768	0.511188	0.602065	0.547131	0.995149	NS
hsa-miR-1468-5p	2.40709	0.586329	0.975557	0.60102	0.547827	0.995149	NS
hsa-miR-324-3p	5.14121	0.444252	0.746558	0.595067	0.551799	0.995149	NS
hsa-miR-1292-5p	0.983936	0.841144	1.4214	0.591773	0.554003	0.995149	NS
hsa-miR-28-3p	73.8809	0.311495	0.526498	0.591635	0.554095	0.995149	NS
hsa-miR-148a-3p	625.291	-0.258854	0.440551	-0.58757	0.556821	0.995149	NS
hsa-miR-6747-3p	0.634328	-1.30814	2.22858	-0.586983	0.557215	0.995149	NS
hsa-miR-129-5p	1.27194	-0.901502	1.55922	-0.578177	0.563145	0.995149	NS
hsa-miR-223-3p	2093.18	0.225015	0.389439	0.577793	0.563404	0.995149	NS
hsa-miR-150-3p	6.43027	-0.589178	1.02128	-0.576903	0.564005	0.995149	NS
hsa-miR-16-5p	57967.1	-0.213945	0.379411	-0.563887	0.572831	0.995149	NS
hsa-miR-500a-3p	4.31665	-0.444013	0.793895	-0.559284	0.575968	0.995149	NS
hsa-miR-1908-5p	11.0823	0.429581	0.770886	0.557257	0.577352	0.995149	NS
hsa-miR-363-3p	44.7181	0.235135	0.422155	0.556986	0.577537	0.995149	NS
hsa-miR-6764-5p	0.42414	-1.35457	2.43828	-0.555544	0.578523	0.995149	NS
hsa-miR-3605-3p	0.703826	-1.24205	2.24716	-0.55272	0.580455	0.995149	NS
hsa-miR-642a-5p	0.901585	-1.08197	1.96466	-0.550717	0.581827	0.995149	NS
hsa-miR-629-5p	50.4303	-0.193047	0.353122	-0.546687	0.584594	0.995149	NS
hsa-miR-122-5p	31807.1	-0.406576	0.74577	-0.545176	0.585633	0.995149	NS
hsa-miR-193b-5p	15.3722	0.457999	0.853162	0.536825	0.591388	0.995149	NS
hsa-miR-505-3p	0.599378	1.03288	1.93985	0.532456	0.59441	0.995149	NS
hsa-miR-4662a-5p	0.259653	-1.63089	3.10024	-0.526053	0.598851	0.995149	NS
hsa-miR-625-5p	1.51749	-0.566332	1.08683	-0.521088	0.602305	0.995149	NS
hsa-miR-584-5p	204.883	0.238916	0.46265	0.516408	0.60557	0.995149	NS
hsa-miR-186-5p	33.2598	0.177972	0.345343	0.515348	0.60631	0.995149	NS
hsa-miR-941	8.51473	0.462086	0.898427	0.514327	0.607023	0.995149	NS
hsa-miR-374a-5p	10.4028	-0.25112	0.48952	-0.512992	0.607957	0.995149	NS
hsa-miR-191-5p	598.032	0.243874	0.483076	0.504837	0.613673	0.995149	NS
hsa-miR-3198	0.547361	-1.20305	2.39117	-0.503121	0.614879	0.995149	NS
hsa-miR-548l	0.49936	-1.1512	2.35314	-0.489221	0.624685	0.995149	NS
hsa-miR-5189-3p	0.271367	-1.46033	2.99876	-0.486978	0.626274	0.995149	NS
hsa-miR-660-5p	117.247	-0.205234	0.424653	-0.483299	0.628884	0.995149	NS
hsa-miR-28-5p	1.72336	0.698171	1.44863	0.481951	0.62984	0.995149	NS
hsa-miR-185-3p	9.0282	-0.253753	0.527155	-0.481363	0.630259	0.995149	NS
novel.35	0.542247	-1.46325	3.0781	-0.475374	0.63452	0.995149	NS
hsa-miR-30c-5p	12.9762	-0.231339	0.486928	-0.475099	0.634716	0.995149	NS
hsa-miR-625-3p	49.6634	-0.269497	0.569761	-0.473001	0.636213	0.995149	NS
hsa-miR-190b	5.86142	0.379785	0.806124	0.471125	0.637552	0.995149	NS
hsa-miR-20b-5p	21.8711	0.318296	0.679352	0.468529	0.639407	0.995149	NS
hsa-miR-497-5p	0.590486	-0.994517	2.12603	-0.467781	0.639941	0.995149	NS
hsa-miR-1270	0.889665	-0.861017	1.89795	-0.453657	0.650075	0.995149	NS
hsa-miR-636	2.19992	0.603172	1.33442	0.45201	0.651262	0.995149	NS
hsa-miR-23b-5p	0.741645	-0.899073	1.99113	-0.45154	0.651601	0.995149	NS
hsa-miR-6791-3p	0.450163	-1.52392	3.38137	-0.450681	0.652219	0.995149	NS
hsa-miR-6813-5p	0.308578	-1.44973	3.23181	-0.44858	0.653735	0.995149	NS
hsa-miR-1249-3p	2.30192	-0.532325	1.18956	-0.447495	0.654517	0.995149	NS
hsa-miR-1304-3p	4.96229	-0.439984	0.988065	-0.445299	0.656104	0.995149	NS
hsa-miR-4433b-3p	1.90204	0.655911	1.47989	0.443217	0.657609	0.995149	NS
hsa-miR-27a-5p	0.932618	-0.873056	1.97905	-0.441149	0.659105	0.995149	NS
hsa-miR-6514-5p	0.462271	-0.954143	2.17531	-0.438623	0.660935	0.995149	NS
hsa-miR-210-3p	1.4689	-0.718761	1.64183	-0.43778	0.661546	0.995149	NS
hsa-miR-425-5p	422.541	-0.138557	0.316592	-0.437653	0.661638	0.995149	NS
hsa-miR-26a-5p	383.934	0.130369	0.301336	0.432637	0.665279	0.995149	NS
hsa-miR-1255b-5p	0.62646	-0.702985	1.62539	-0.432504	0.665375	0.995149	NS
hsa-let-7d-3p	51.4936	0.183694	0.425225	0.431993	0.665747	0.995149	NS
hsa-miR-181c-5p	0.43436	-1.31229	3.06093	-0.428722	0.668126	0.995149	NS
hsa-miR-374b-5p	2.4148	-0.450888	1.05302	-0.428185	0.668516	0.995149	NS
hsa-miR-642a-3p	0.645356	-1.07833	2.53952	-0.424621	0.671113	0.995149	NS
hsa-miR-1273h-3p	0.392007	-1.27334	3.01229	-0.422713	0.672505	0.995149	NS
hsa-miR-93-5p	1159.18	0.111109	0.268653	0.41358	0.679182	0.995149	NS
hsa-miR-423-3p	328.618	0.199141	0.48166	0.413447	0.679279	0.995149	NS
hsa-miR-30a-5p	59.101	-0.176078	0.428489	-0.410927	0.681126	0.995149	NS
hsa-miR-6501-5p	0.3078	-1.47348	3.63791	-0.405035	0.685452	0.995149	NS
hsa-miR-4429	0.455243	-1.11001	2.74248	-0.404746	0.685664	0.995149	NS
hsa-miR-100-5p	34.373	0.225483	0.56072	0.402132	0.687587	0.995149	NS
hsa-miR-144-5p	11.2672	0.282973	0.707887	0.399744	0.689345	0.995149	NS
hsa-miR-409-3p	68.2162	0.297414	0.746031	0.398661	0.690143	0.995149	NS
hsa-miR-6515-3p	0.465756	-1.04511	2.6307	-0.397276	0.691164	0.995149	NS
hsa-miR-378a-3p	49.112	-0.160275	0.403777	-0.396939	0.691412	0.995149	NS
hsa-miR-126-5p	436.927	-0.141143	0.360333	-0.391701	0.695279	0.995149	NS
hsa-miR-429	1.62745	0.692691	1.77532	0.390178	0.696405	0.995149	NS
hsa-miR-26a-1-3p	1.30301	-0.449397	1.17422	-0.38272	0.701927	0.995149	NS
hsa-miR-6772-3p	0.862472	-0.62422	1.63108	-0.382702	0.70194	0.995149	NS
hsa-miR-942-5p	7.31227	-0.199974	0.527267	-0.379265	0.704491	0.995149	NS
hsa-miR-2277-3p	0.47566	-0.886513	2.35271	-0.376806	0.706318	0.995149	NS
hsa-miR-3158-3p	2.88282	-0.45362	1.21713	-0.372695	0.709375	0.995149	NS
hsa-miR-181d-5p	4.73524	0.277382	0.756473	0.366678	0.71386	0.995149	NS
hsa-miR-502-3p	3.64041	0.316626	0.869303	0.364229	0.715687	0.995149	NS
hsa-miR-195-5p	7.48874	0.259834	0.715402	0.363201	0.716455	0.995149	NS
hsa-miR-487b-3p	0.651218	-0.912612	2.53149	-0.360504	0.71847	0.995149	NS
hsa-miR-29a-3p	175.985	0.118967	0.330628	0.35982	0.718981	0.995149	NS
hsa-let-7i-3p	0.239598	-1.26902	3.54239	-0.358238	0.720165	0.995149	NS
hsa-miR-2116-3p	0.630559	-0.903197	2.53548	-0.356223	0.721674	0.995149	NS
hsa-miR-15b-3p	3.30146	0.336059	0.94495	0.355637	0.722112	0.995149	NS
hsa-miR-204-5p	3.9911	0.372172	1.04959	0.354586	0.7229	0.995149	NS
hsa-miR-381-3p	6.21106	0.296534	0.865515	0.34261	0.731892	0.995149	NS
hsa-miR-1296-5p	1.92441	-0.453621	1.32505	-0.342343	0.732093	0.995149	NS
hsa-miR-1287-5p	2.60936	0.431522	1.27026	0.339712	0.734074	0.995149	NS
hsa-miR-1226-3p	2.0583	0.540605	1.59808	0.338284	0.735149	0.995149	NS
hsa-miR-148a-5p	0.736295	-0.699504	2.09099	-0.334533	0.737978	0.995149	NS
hsa-miR-4433b-5p	197.485	0.226393	0.682207	0.331854	0.74	0.995149	NS
hsa-miR-6511a-3p	0.508025	-0.948109	2.88776	-0.32832	0.74267	0.995149	NS
hsa-miR-766-5p	0.530988	-0.63924	1.95898	-0.326313	0.744188	0.995149	NS
hsa-miR-654-3p	5.41068	-0.322287	0.998773	-0.322683	0.746935	0.995149	NS
hsa-miR-889-3p	0.862697	0.637112	1.98693	0.320652	0.748474	0.995149	NS
hsa-miR-339-5p	38.1128	0.213886	0.696342	0.307157	0.758724	0.995149	NS
hsa-miR-1229-3p	0.448737	-0.748089	2.4614	-0.303928	0.761182	0.995149	NS
hsa-miR-15a-5p	22.3992	0.13719	0.460585	0.297861	0.765809	0.995149	NS
hsa-miR-320b	3.86185	0.242174	0.827172	0.292773	0.769696	0.995149	NS
hsa-miR-421	3.48155	-0.304235	1.04759	-0.290415	0.771499	0.995149	NS
hsa-miR-1306-5p	25.845	-0.165531	0.579619	-0.285587	0.775195	0.995149	NS
hsa-miR-454-5p	1.37627	-0.478002	1.70403	-0.280512	0.779085	0.995149	NS
hsa-miR-181a-2-3p	11.3255	0.168371	0.605443	0.278096	0.780939	0.995149	NS
hsa-miR-26b-3p	2.15702	-0.385637	1.39766	-0.275916	0.782612	0.995149	NS
hsa-miR-3191-3p	0.34842	-0.973964	3.56343	-0.273322	0.784606	0.995149	NS
hsa-miR-125a-5p	137.661	0.114558	0.420122	0.272679	0.7851	0.995149	NS
hsa-miR-211-5p	0.7724	0.641455	2.41225	0.265916	0.790304	0.995149	NS
hsa-miR-223-5p	24.0616	-0.129847	0.493904	-0.2629	0.792628	0.995149	NS
hsa-miR-369-3p	1.02309	-0.437066	1.66444	-0.26259	0.792867	0.995149	NS
hsa-miR-181a-3p	5.30521	0.266155	1.01717	0.261661	0.793583	0.995149	NS
hsa-miR-769-3p	0.482175	-0.686781	2.6386	-0.260282	0.794646	0.995149	NS
hsa-miR-3615	167.224	0.104473	0.401436	0.260249	0.794672	0.995149	NS
hsa-miR-191-3p	5.00219	0.229865	0.884972	0.259742	0.795063	0.995149	NS
hsa-miR-154-5p	0.243568	0.785069	3.06573	0.256079	0.79789	0.995149	NS
novel.193	2.4327	0.944712	3.74441	0.252299	0.80081	0.995149	NS
hsa-miR-140-5p	10.6312	0.153284	0.610971	0.250886	0.801902	0.995149	NS
hsa-miR-335-5p	13.1974	-0.122676	0.489417	-0.250657	0.802079	0.995149	NS
hsa-miR-7-1-3p	0.758334	-0.559607	2.23259	-0.250653	0.802082	0.995149	NS
hsa-miR-493-5p	0.907434	0.394526	1.62182	0.243261	0.807803	0.995149	NS
hsa-miR-17-5p	30.5306	0.101922	0.429389	0.237364	0.812374	0.995149	NS
hsa-miR-296-5p	4.16714	0.212732	0.898328	0.236808	0.812805	0.995149	NS
hsa-miR-27b-3p	125.066	0.0867173	0.366464	0.236633	0.812942	0.995149	NS
hsa-miR-671-5p	23.0533	0.133368	0.589364	0.226291	0.820975	0.995149	NS
hsa-let-7i-5p	3209.03	-0.0583681	0.263818	-0.221244	0.824903	0.995149	NS
hsa-miR-671-3p	6.78458	-0.187027	0.848873	-0.220323	0.825619	0.995149	NS
hsa-miR-4446-3p	3.88144	-0.252907	1.15697	-0.218595	0.826966	0.995149	NS
hsa-miR-144-3p	11.365	-0.193157	0.884346	-0.218418	0.827103	0.995149	NS
hsa-miR-95-3p	3.4744	0.22606	1.04385	0.216564	0.828548	0.995149	NS
hsa-miR-485-5p	7.00259	0.15953	0.767325	0.207904	0.835304	0.995149	NS
hsa-miR-379-5p	18.258	-0.153902	0.760649	-0.202329	0.839659	0.995149	NS
hsa-miR-155-5p	90.4892	-0.060569	0.301204	-0.20109	0.840628	0.995149	NS
hsa-miR-320a	331.326	-0.0523758	0.264634	-0.197917	0.84311	0.995149	NS
hsa-miR-32-5p	2.52574	0.216235	1.11135	0.194569	0.84573	0.995149	NS
hsa-miR-93-3p	7.95955	0.106912	0.57421	0.186191	0.852295	0.995149	NS
hsa-miR-130b-3p	3.9035	-0.185465	1.00017	-0.185434	0.852889	0.995149	NS
hsa-miR-3064-5p	0.513794	0.477499	2.59515	0.183997	0.854016	0.995149	NS
hsa-miR-664a-3p	1.13917	-0.325064	1.81863	-0.178741	0.858141	0.995149	NS
hsa-miR-652-3p	11.8297	-0.128052	0.721934	-0.177373	0.859215	0.995149	NS
hsa-miR-133a-3p	3.32809	0.152432	0.874235	0.174361	0.861582	0.995149	NS
hsa-miR-30e-5p	116.638	0.0481976	0.278228	0.17323	0.86247	0.995149	NS
hsa-miR-98-5p	28.312	0.0655109	0.398458	0.164411	0.869408	0.995149	NS
hsa-miR-22-5p	1.0212	-0.28716	1.75678	-0.163458	0.870158	0.995149	NS
hsa-let-7f-5p	3008.93	-0.0574046	0.352444	-0.162876	0.870616	0.995149	NS
hsa-miR-628-5p	1.11481	-0.254607	1.65408	-0.153926	0.877668	0.995149	NS
novel.129	22.9919	-0.240443	1.58418	-0.151778	0.879362	0.995149	NS
hsa-miR-598-3p	5.13799	-0.115867	0.780587	-0.148436	0.881999	0.995149	NS
hsa-miR-326	11.7311	0.104111	0.703106	0.148074	0.882285	0.995149	NS
hsa-miR-194-5p	85.4141	0.0772083	0.525973	0.146791	0.883297	0.995149	NS
hsa-miR-125b-1-3p	0.840197	-0.275998	1.94361	-0.142003	0.887078	0.995149	NS
hsa-miR-22-3p	88.7599	-0.0418041	0.307307	-0.136034	0.891795	0.995149	NS
hsa-miR-103a-3p	647.989	0.0417711	0.316139	0.132129	0.894883	0.995149	NS
hsa-miR-29c-3p	114.403	-0.0356919	0.270656	-0.131872	0.895086	0.995149	NS
hsa-miR-6721-5p	1.55517	0.229323	1.89714	0.120878	0.903787	0.995149	NS
hsa-miR-21-5p	1977.18	-0.0393661	0.326845	-0.120443	0.904133	0.995149	NS
hsa-miR-3124-5p	0.875178	-0.23678	1.99585	-0.118636	0.905564	0.995149	NS
hsa-miR-224-5p	2.7393	0.109842	0.928298	0.118327	0.905809	0.995149	NS
hsa-miR-543	0.336421	-0.27374	2.32768	-0.117602	0.906383	0.995149	NS
hsa-miR-3177-3p	1.30548	-0.177431	1.56069	-0.113688	0.909485	0.995149	NS
hsa-miR-3620-3p	0.233622	-0.426041	3.79372	-0.112302	0.910584	0.995149	NS
hsa-miR-412-5p	0.448417	-0.221467	2.04448	-0.108324	0.913739	0.995149	NS
hsa-miR-31-5p	1.28513	-0.194221	1.79774	-0.108036	0.913967	0.995149	NS
hsa-miR-6852-5p	9.41515	-0.0791721	0.742583	-0.106617	0.915093	0.995149	NS
hsa-miR-139-3p	53.6395	0.0500079	0.481975	0.103756	0.917363	0.995149	NS
hsa-miR-5001-3p	0.552488	-0.250934	2.42388	-0.103526	0.917546	0.995149	NS
hsa-miR-200c-3p	19.2422	0.0612707	0.60112	0.101928	0.918814	0.995149	NS
hsa-miR-3065-5p	0.48942	-0.295725	2.90374	-0.101843	0.918881	0.995149	NS
hsa-miR-376c-3p	0.55905	-0.173316	1.77517	-0.0976336	0.922223	0.995149	NS
hsa-miR-143-3p	406.149	-0.0303854	0.323231	-0.0940052	0.925105	0.995149	NS
hsa-miR-185-5p	156.59	-0.0365249	0.404017	-0.0904041	0.927966	0.995149	NS
hsa-miR-7976	0.995973	0.218509	2.45485	0.0890111	0.929073	0.995149	NS
hsa-miR-4467	0.57816	0.205075	2.5254	0.081205	0.935279	0.995149	NS
hsa-miR-146a-5p	881.181	-0.028071	0.358278	-0.07835	0.93755	0.995149	NS
hsa-miR-130b-5p	2.16843	-0.0973129	1.27788	-0.0761521	0.939298	0.995149	NS
hsa-let-7d-5p	63.0013	-0.0217603	0.286267	-0.0760142	0.939408	0.995149	NS
hsa-miR-30b-5p	3.11593	0.0647735	0.864107	0.07496	0.940247	0.995149	NS
hsa-miR-140-3p	57.8168	-0.0285515	0.407359	-0.0700894	0.944122	0.995149	NS
hsa-miR-337-5p	0.621978	0.122784	1.89549	0.0647772	0.948351	0.995149	NS
hsa-miR-202-3p	1.21994	0.0986068	1.66291	0.0592978	0.952715	0.995149	NS
hsa-miR-2355-3p	0.632391	-0.120082	2.24078	-0.0535894	0.957262	0.995149	NS
hsa-miR-491-5p	2.5092	0.0550616	1.03047	0.0534334	0.957387	0.995149	NS
hsa-miR-369-5p	4.30499	-0.0446867	0.939544	-0.0475622	0.962065	0.995149	NS
hsa-miR-107	4.76652	-0.03431	0.751056	-0.0456823	0.963563	0.995149	NS
hsa-miR-374a-3p	0.946231	-0.0827643	2.08527	-0.0396899	0.96834	0.995149	NS
hsa-miR-450b-5p	1.56527	-0.050509	1.27695	-0.0395544	0.968448	0.995149	NS
hsa-miR-494-3p	1.01915	-0.064569	1.80122	-0.0358474	0.971404	0.995149	NS
hsa-miR-1237-3p	0.717458	-0.0574845	1.98355	-0.0289806	0.97688	0.995149	NS
hsa-miR-6741-5p	0.660229	0.0631475	2.31721	0.0272515	0.978259	0.995149	NS
hsa-miR-197-3p	61.809	-0.0119336	0.449341	-0.0265581	0.978812	0.995149	NS
hsa-miR-4326	0.426679	-0.0791731	3.38737	-0.023373	0.981353	0.995149	NS
hsa-miR-3127-5p	0.866701	0.0311401	1.5674	0.0198674	0.984149	0.995149	NS
hsa-miR-378a-5p	1.898	-0.0285087	1.5208	-0.0187459	0.985044	0.995149	NS
hsa-miR-150-5p	1041.27	-0.0088189	0.48223	-0.0182878	0.985409	0.995149	NS
hsa-miR-21-3p	0.873575	0.0260005	1.89526	0.0137187	0.989054	0.995149	NS
hsa-miR-574-3p	19.8017	-0.00850783	0.628205	-0.0135431	0.989195	0.995149	NS
hsa-miR-181c-3p	0.335836	0.0344498	2.59775	0.0132614	0.989419	0.995149	NS
hsa-miR-328-3p	176.528	0.00679944	0.589278	0.0115386	0.990794	0.995149	NS
hsa-miR-199b-5p	0.292695	0.0188099	2.66299	0.00706345	0.994364	0.995149	NS
hsa-miR-1301-3p	8.34509	0.00621412	0.899389	0.00690927	0.994487	0.995149	NS
hsa-miR-3614-5p	0.608657	-0.0163103	2.68246	-0.00608036	0.995149	0.995149	NS

## Sheet: NP_ET0 vs CP_ET0
Supplementary Table 1 The DEmiRs lists of each comparison at different time-points between different reproductive outcomes.
Comparison: NP at ET0 vs CP at ET0
miRNA_id	baseMean	log2FoldChange	lfcSE	stat	pvalue	padj	Regulation
hsa-miR-509-3p	2.55818	-21.5287	1.56692	-13.7395	5.89155e-43	2.30949e-40	DOWN
hsa-miR-139-5p	5.30507	2.58564	0.777675	3.32484	0.00088469	0.173399	UP
hsa-miR-92a-3p	13278.4	-1.17449	0.382497	-3.07058	0.00213645	0.279163	DOWN
hsa-miR-363-3p	44.7181	-1.27084	0.43056	-2.95161	0.00316124	0.309802	DOWN
hsa-let-7e-5p	50.7241	1.09373	0.393687	2.77818	0.00546648	0.388193	UP
hsa-miR-30c-5p	12.9762	1.47428	0.535909	2.75098	0.00594173	0.388193	UP
hsa-miR-6852-5p	9.41515	2.28136	0.882476	2.58518	0.00973284	0.448711	UP
hsa-miR-98-5p	28.312	1.08812	0.42854	2.53912	0.011113	0.448711	UP
hsa-miR-486-5p	41075.8	-1.21527	0.48132	-2.52486	0.0115744	0.448711	DOWN
hsa-miR-150-5p	1041.27	-1.25115	0.497471	-2.51503	0.0119023	0.448711	DOWN
hsa-miR-484	216.173	-1.06457	0.428428	-2.48484	0.0129611	0.448711	DOWN
hsa-miR-375	234.65	-1.52586	0.619236	-2.46409	0.013736	0.448711	DOWN
hsa-miR-3615	167.224	-0.983401	0.412159	-2.38597	0.0170339	0.466129	NS
hsa-miR-100-5p	34.373	-1.36356	0.572292	-2.38264	0.0171892	0.466129	DOWN
hsa-miR-19b-3p	34.0102	-0.910552	0.384748	-2.36662	0.0179514	0.466129	NS
hsa-miR-320c	63.0706	1.44812	0.622303	2.32704	0.0199633	0.466129	UP
hsa-miR-181a-2-3p	11.3255	1.56196	0.672581	2.32234	0.0202148	0.466129	UP
hsa-miR-338-3p	4.87889	1.62937	0.714638	2.28	0.0226077	0.492345	UP
hsa-miR-193b-5p	15.3722	-1.95027	0.871065	-2.23895	0.0251592	0.512601	DOWN
hsa-miR-636	2.19992	-2.97411	1.33732	-2.22393	0.0261531	0.512601	DOWN
hsa-let-7d-5p	63.0013	0.653674	0.301675	2.16682	0.0302489	0.552567	NS
hsa-miR-126-3p	2628.59	0.558566	0.261043	2.13974	0.0323756	0.552567	NS
hsa-miR-485-3p	14.0154	1.89201	0.891504	2.12227	0.0338151	0.552567	UP
hsa-miR-1247-5p	6.73088	-2.35097	1.10786	-2.12208	0.0338306	0.552567	DOWN
hsa-miR-99a-5p	53.9464	-1.10303	0.536188	-2.05717	0.0396701	0.61313	DOWN
hsa-miR-342-3p	1022.82	-0.937772	0.45814	-2.04691	0.0406668	0.61313	NS
hsa-miR-21-5p	1977.18	-0.682173	0.337397	-2.02187	0.0431895	0.627047	NS
hsa-miR-1180-3p	17.8124	-1.15626	0.576876	-2.00434	0.0450334	0.630467	DOWN
hsa-miR-584-5p	204.883	0.939066	0.47917	1.95978	0.0500218	0.661239	NS
hsa-miR-18a-5p	7.76475	1.10336	0.566241	1.94858	0.0513461	0.661239	NS
hsa-miR-146b-5p	25.4955	-1.07302	0.552896	-1.94072	0.0522919	0.661239	NS
hsa-miR-34a-5p	7.85898	1.36352	0.711537	1.91631	0.055326	0.675951	NS
hsa-miR-191-5p	598.032	0.950922	0.499422	1.90405	0.056904	0.675951	NS
hsa-miR-126-5p	436.927	0.699902	0.372235	1.88027	0.0600712	0.676346	NS
hsa-miR-335-3p	3.56046	1.90856	1.02238	1.86678	0.061932	0.676346	NS
hsa-miR-378a-3p	49.112	-0.767766	0.412269	-1.86229	0.0625621	0.676346	NS
hsa-miR-532-5p	33.1463	-0.764493	0.413775	-1.84761	0.0646594	0.676346	NS
novel.75	5.19974	2.59607	1.40984	1.84139	0.0655641	0.676346	NS
hsa-miR-2110	19.0426	-1.06187	0.585361	-1.81404	0.0696723	0.695253	NS
hsa-miR-215-5p	32.3446	-1.31029	0.725585	-1.80583	0.0709441	0.695253	NS
hsa-miR-92b-3p	33.5168	-0.914394	0.519999	-1.75845	0.0786705	0.752167	NS
hsa-miR-26a-5p	383.934	0.542162	0.311271	1.74177	0.081549	0.761124	NS
hsa-miR-382-5p	85.9644	1.03437	0.601182	1.72057	0.0853292	0.763508	NS
hsa-miR-206	19.8233	1.61342	0.938838	1.71853	0.0856999	0.763508	NS
hsa-miR-30d-5p	611.959	-0.510094	0.301061	-1.69432	0.0902045	0.775545	NS
hsa-miR-432-5p	108.038	1.2415	0.734567	1.69011	0.0910078	0.775545	NS
hsa-miR-194-5p	85.4141	-0.901558	0.539761	-1.67029	0.0948617	0.791187	NS
hsa-miR-3173-5p	1.98681	-1.9507	1.17568	-1.6592	0.0970746	0.792776	NS
hsa-miR-122-3p	9.02892	-3.10105	1.88936	-1.64132	0.100731	0.805847	NS
hsa-miR-296-5p	4.16714	-1.48297	0.911631	-1.62672	0.103797	0.810012	NS
hsa-miR-654-3p	5.41068	1.78358	1.10466	1.6146	0.106398	0.810012	NS
hsa-miR-25-3p	1697.04	-0.436012	0.270856	-1.60976	0.107451	0.810012	NS
hsa-miR-381-3p	6.21106	1.54736	0.967535	1.59928	0.109759	0.811803	NS
hsa-miR-483-3p	33.3735	-1.78183	1.13337	-1.57216	0.115914	0.830133	NS
hsa-miR-192-5p	188.124	-0.826876	0.529811	-1.5607	0.118594	0.830133	NS
hsa-miR-29c-3p	114.403	0.437748	0.282038	1.55209	0.120641	0.830133	NS
hsa-miR-369-5p	4.30499	1.63139	1.0528	1.54957	0.121244	0.830133	NS
hsa-miR-127-3p	16.2095	1.29635	0.840136	1.54302	0.122826	0.830133	NS
hsa-miR-1307-5p	1.44377	2.12324	1.39853	1.51819	0.128967	0.844032	NS
hsa-miR-23b-3p	25.7252	-0.905722	0.60194	-1.50467	0.132408	0.844032	NS
hsa-miR-642a-5p	0.901585	-2.94533	1.96115	-1.50184	0.133138	0.844032	NS
hsa-miR-326	11.7311	1.15517	0.76988	1.50046	0.133495	0.844032	NS
hsa-miR-142-3p	512.697	0.588448	0.396602	1.48372	0.137882	0.851064	NS
hsa-miR-1306-5p	25.845	-0.877777	0.594035	-1.47765	0.1395	0.851064	NS
hsa-miR-431-5p	22.9421	1.22218	0.839435	1.45596	0.145404	0.851064	NS
hsa-miR-144-5p	11.2672	-1.05045	0.724787	-1.44933	0.147247	0.851064	NS
hsa-miR-323a-3p	3.1306	1.46178	1.01175	1.44481	0.148512	0.851064	NS
hsa-miR-221-3p	239.906	0.778924	0.539658	1.44337	0.148917	0.851064	NS
hsa-miR-29c-5p	1.40259	-2.45596	1.70526	-1.44022	0.149805	0.851064	NS
hsa-miR-191-3p	5.00219	1.40899	0.985803	1.42928	0.152923	0.856367	NS
hsa-miR-181d-5p	4.73524	1.21538	0.856472	1.41906	0.155882	0.860448	NS
hsa-miR-196b-5p	15.901	0.812638	0.57565	1.41169	0.158042	0.860448	NS
hsa-miR-125a-5p	137.661	-0.602351	0.432412	-1.393	0.163619	0.860873	NS
hsa-miR-874-3p	7.01963	-0.959218	0.693401	-1.38335	0.166556	0.860873	NS
hsa-miR-766-3p	2.55993	1.82545	1.32245	1.38035	0.16748	0.860873	NS
hsa-miR-598-3p	5.13799	1.17376	0.850836	1.37954	0.167728	0.860873	NS
hsa-miR-1304-3p	4.96229	-1.38281	1.00561	-1.3751	0.1691	0.860873	NS
hsa-miR-1301-3p	8.34509	1.33441	0.977869	1.36461	0.172377	0.866304	NS
hsa-miR-409-3p	68.2162	1.04866	0.774751	1.35355	0.175881	0.872725	NS
novel.74	133.305	1.40481	1.04325	1.34657	0.17812	0.872786	NS
hsa-let-7b-5p	6600.52	0.583687	0.438999	1.32959	0.183655	0.888799	NS
hsa-miR-93-5p	1159.18	-0.359649	0.276991	-1.29841	0.194145	0.928109	NS
hsa-miR-941	8.51473	-1.17665	0.923162	-1.27459	0.202454	0.94278	NS
hsa-miR-181a-5p	98.6785	0.449752	0.354037	1.27035	0.20396	0.94278	NS
hsa-miR-200a-3p	14.8923	-0.83832	0.660597	-1.26903	0.204429	0.94278	NS
hsa-miR-5193	0.678306	3.18697	2.54751	1.25102	0.210928	0.961441	NS
hsa-miR-146a-5p	881.181	0.460114	0.369999	1.24355	0.213664	0.962714	NS
hsa-miR-454-3p	22.4583	0.620372	0.503242	1.23275	0.217668	0.966452	NS
hsa-miR-501-3p	17.4605	-0.625278	0.510812	-1.22409	0.22092	0.966452	NS
hsa-miR-7-5p	41.3968	-0.56363	0.463331	-1.21647	0.223805	0.966452	NS
hsa-miR-103a-3p	647.989	0.387943	0.326304	1.1889	0.23448	0.966452	NS
hsa-miR-671-3p	6.78458	1.09997	0.927423	1.18605	0.235603	0.966452	NS
hsa-miR-339-5p	38.1128	0.853709	0.726014	1.17589	0.23964	0.966452	NS
hsa-miR-1-3p	15.6473	-0.742944	0.635412	-1.16923	0.242311	0.966452	NS
hsa-miR-200b-3p	7.38096	-1.08524	0.93024	-1.16662	0.243362	0.966452	NS
hsa-miR-23a-3p	202.776	0.327267	0.281651	1.16196	0.245253	0.966452	NS
hsa-miR-20b-5p	21.8711	-0.809233	0.698678	-1.15823	0.246768	0.966452	NS
hsa-miR-204-3p	57.6116	4.39331	3.86982	1.13527	0.25626	0.966452	NS
hsa-miR-760	2.01335	-1.52235	1.34427	-1.13248	0.257434	0.966452	NS
hsa-miR-429	1.62745	-2.05707	1.82911	-1.12463	0.260745	0.966452	NS
hsa-miR-1260b	5.53201	1.19661	1.06535	1.12321	0.261349	0.966452	NS
hsa-miR-518b	1.34811	-1.94857	1.73907	-1.12046	0.262516	0.966452	NS
hsa-miR-24-3p	193.527	0.372764	0.333203	1.11873	0.263256	0.966452	NS
hsa-miR-4742-3p	1.25704	1.90048	1.70844	1.11241	0.265963	0.966452	NS
hsa-miR-625-3p	49.6634	0.656697	0.590971	1.11122	0.266475	0.966452	NS
hsa-miR-130b-5p	2.16843	1.56353	1.40814	1.11035	0.26685	0.966452	NS
hsa-miR-885-3p	6.43552	-1.36561	1.23411	-1.10655	0.268488	0.966452	NS
hsa-miR-218-5p	5.63631	1.31998	1.19627	1.10341	0.269848	0.966452	NS
hsa-miR-106b-5p	4.59651	0.90137	0.826756	1.09025	0.275603	0.966452	NS
hsa-miR-664a-5p	2.62261	-1.34053	1.23827	-1.08258	0.278994	0.966452	NS
hsa-miR-196a-5p	3.57442	1.06391	0.985445	1.07962	0.280311	0.966452	NS
hsa-miR-6772-3p	0.862472	1.84714	1.73123	1.06695	0.285994	0.966452	NS
hsa-let-7i-5p	3209.03	0.290689	0.272547	1.06657	0.286168	0.966452	NS
hsa-miR-3158-3p	2.88282	-1.30476	1.2247	-1.06536	0.286711	0.966452	NS
hsa-miR-331-3p	0.99216	1.67691	1.57953	1.06165	0.288396	0.966452	NS
hsa-miR-15a-5p	22.3992	-0.502067	0.47485	-1.05732	0.290367	0.966452	NS
hsa-miR-92b-5p	4.36519	-0.981218	0.929194	-1.05599	0.290973	0.966452	NS
hsa-miR-223-3p	2093.18	0.42326	0.402409	1.05182	0.292884	0.966452	NS
hsa-miR-193a-5p	52.9998	-0.571916	0.54622	-1.04704	0.29508	0.966452	NS
hsa-miR-651-5p	1.27723	-1.55756	1.48997	-1.04537	0.295853	0.966452	NS
hsa-miR-365b-3p	1.02226	-1.99797	1.93678	-1.03159	0.302264	0.979234	NS
hsa-let-7a-5p	3331.37	0.362379	0.355349	1.01978	0.307831	0.984745	NS
hsa-miR-30e-5p	116.638	-0.289608	0.286453	-1.01101	0.31201	0.984745	NS
hsa-miR-27a-3p	31.8995	-0.343711	0.339997	-1.01092	0.312053	0.984745	NS
hsa-miR-185-5p	156.59	-0.417023	0.415463	-1.00375	0.315497	0.984745	NS
hsa-miR-155-5p	90.4892	0.309923	0.312665	0.99123	0.321573	0.984745	NS
hsa-miR-130b-3p	3.9035	1.07355	1.08375	0.990587	0.321887	0.984745	NS
hsa-miR-4446-3p	3.88144	1.23674	1.25193	0.987865	0.323219	0.984745	NS
hsa-miR-187-3p	0.778392	2.03944	2.07102	0.984749	0.324747	0.984745	NS
hsa-miR-32-5p	2.52574	-1.10615	1.1395	-0.970734	0.331681	0.984745	NS
hsa-miR-148b-3p	98.2016	0.309691	0.320009	0.967759	0.333165	0.984745	NS
hsa-miR-199a-5p	4.64233	0.687628	0.714805	0.961981	0.336059	0.984745	NS
hsa-miR-26a-1-3p	1.30301	1.2191	1.29367	0.942359	0.346009	0.984745	NS
hsa-miR-652-3p	11.8297	0.710077	0.760374	0.933853	0.35038	0.984745	NS
hsa-miR-328-3p	176.528	-0.562838	0.607332	-0.926739	0.354062	0.984745	NS
hsa-miR-26b-3p	2.15702	1.39378	1.50527	0.925935	0.35448	0.984745	NS
hsa-miR-505-3p	0.599378	-1.86241	2.01739	-0.923179	0.355914	0.984745	NS
hsa-miR-660-5p	117.247	-0.397705	0.436237	-0.911672	0.361942	0.984745	NS
hsa-miR-9-5p	35.948	0.834371	0.915438	0.911445	0.362061	0.984745	NS
hsa-miR-30a-3p	9.33464	0.56158	0.625425	0.897918	0.369229	0.984745	NS
hsa-miR-7976	0.995973	-2.23521	2.52704	-0.884517	0.376417	0.984745	NS
hsa-miR-3928-3p	0.804453	1.81926	2.07177	0.878116	0.379881	0.984745	NS
hsa-miR-134-5p	24.5302	0.620534	0.709165	0.875021	0.381563	0.984745	NS
hsa-miR-502-3p	3.64041	-0.789252	0.903055	-0.87398	0.382129	0.984745	NS
hsa-miR-10b-5p	165.919	-0.310766	0.356011	-0.872911	0.382711	0.984745	NS
hsa-miR-376a-3p	0.652334	-1.69185	1.96422	-0.861331	0.389056	0.984745	NS
hsa-miR-486-3p	31.5147	-0.474998	0.555207	-0.855533	0.392256	0.984745	NS
hsa-miR-29b-3p	6.59579	0.663416	0.777415	0.853361	0.393459	0.984745	NS
hsa-miR-130a-3p	7.36069	0.588969	0.6907	0.852714	0.393818	0.984745	NS
hsa-miR-22-3p	88.7599	-0.269064	0.31644	-0.850284	0.395167	0.984745	NS
hsa-miR-411-5p	3.01725	1.12298	1.32728	0.846076	0.397511	0.984745	NS
hsa-miR-425-3p	6.31587	0.60855	0.730053	0.833569	0.404524	0.984745	NS
hsa-miR-7706	2.89748	0.835674	1.02154	0.818054	0.413327	0.984745	NS
hsa-miR-6741-3p	1.91179	1.02183	1.26507	0.807729	0.419247	0.984745	NS
hsa-miR-199b-3p	193.323	0.309284	0.384738	0.80388	0.421466	0.984745	NS
hsa-miR-6842-3p	1.78207	1.34374	1.67257	0.803401	0.421743	0.984745	NS
hsa-miR-144-3p	11.365	-0.727712	0.906304	-0.802946	0.422006	0.984745	NS
hsa-miR-365a-3p	1.08291	-1.45254	1.82679	-0.795133	0.426536	0.984745	NS
hsa-miR-628-3p	5.46886	0.676524	0.851009	0.794967	0.426632	0.984745	NS
hsa-miR-106b-3p	27.8414	-0.437016	0.551335	-0.792651	0.427981	0.984745	NS
hsa-miR-425-5p	422.541	-0.256351	0.326056	-0.786216	0.431741	0.984745	NS
hsa-miR-3187-3p	2.91497	-0.851254	1.09301	-0.778818	0.436087	0.984745	NS
hsa-let-7f-5p	3008.93	0.282777	0.364188	0.776459	0.437478	0.984745	NS
hsa-miR-204-5p	3.9911	-0.838753	1.08391	-0.773824	0.439035	0.984745	NS
hsa-miR-17-5p	30.5306	0.347806	0.450647	0.771792	0.440238	0.984745	NS
hsa-miR-25-5p	5.44902	-0.596006	0.774839	-0.7692	0.441775	0.984745	NS
hsa-miR-324-5p	3.0868	-0.692637	0.901022	-0.768724	0.442057	0.984745	NS
hsa-miR-6721-5p	1.55517	1.54168	2.01498	0.765113	0.444204	0.984745	NS
hsa-miR-3605-3p	0.703826	-1.7029	2.28412	-0.745538	0.455947	0.984745	NS
hsa-miR-574-3p	19.8017	-0.479129	0.646374	-0.741257	0.458538	0.984745	NS
hsa-miR-3613-5p	15.7165	0.519716	0.703922	0.738315	0.460323	0.984745	NS
hsa-miR-2355-3p	0.632391	1.73722	2.36718	0.733878	0.463023	0.984745	NS
hsa-miR-181a-3p	5.30521	0.788587	1.09295	0.721525	0.470587	0.984745	NS
hsa-miR-199a-3p	375.875	0.285497	0.403963	0.70674	0.479728	0.984745	NS
hsa-miR-5010-3p	1.91414	1.10352	1.56273	0.70615	0.480095	0.984745	NS
hsa-miR-744-5p	117.043	0.391061	0.554656	0.705052	0.480778	0.984745	NS
hsa-miR-548j-5p	6.82652	0.693145	0.98935	0.700607	0.483548	0.984745	NS
hsa-miR-143-3p	406.149	-0.231357	0.332891	-0.694995	0.487058	0.984745	NS
hsa-miR-195-5p	7.48874	-0.513012	0.741172	-0.692164	0.488835	0.984745	NS
hsa-miR-135b-5p	0.39764	1.79162	2.6269	0.682027	0.495222	0.984745	NS
hsa-miR-889-3p	0.862697	1.43354	2.11995	0.676216	0.498904	0.984745	NS
hsa-miR-6513-3p	0.747089	1.8629	2.75786	0.675486	0.499367	0.984745	NS
hsa-miR-345-5p	7.88431	-0.469146	0.70398	-0.666419	0.505143	0.984745	NS
hsa-miR-487b-3p	0.651218	1.74978	2.64396	0.661803	0.508097	0.984745	NS
hsa-miR-589-5p	4.86244	0.594364	0.90657	0.655618	0.51207	0.984745	NS
hsa-miR-1343-3p	0.772589	1.50677	2.30182	0.654599	0.512726	0.984745	NS
hsa-miR-379-5p	18.258	0.511371	0.791966	0.645698	0.518475	0.984745	NS
hsa-miR-1179	0.917969	1.22724	1.91371	0.641287	0.521336	0.984745	NS
hsa-miR-629-5p	50.4303	0.234749	0.36693	0.639764	0.522326	0.984745	NS
hsa-miR-101-3p	308.859	-0.254322	0.400014	-0.635784	0.524917	0.984745	NS
hsa-miR-6511a-3p	0.508025	-1.86451	2.95589	-0.630778	0.528185	0.984745	NS
hsa-miR-145-5p	5.09515	-0.531097	0.843281	-0.629799	0.528826	0.984745	NS
hsa-miR-148a-3p	625.291	-0.284059	0.454406	-0.625122	0.531891	0.984745	NS
hsa-miR-18a-3p	6.00326	-0.491205	0.802462	-0.612123	0.540457	0.984745	NS
hsa-miR-505-5p	3.20332	0.558536	0.923321	0.604921	0.545232	0.984745	NS
hsa-miR-1908-5p	11.0823	-0.481533	0.8041	-0.598848	0.549274	0.984745	NS
hsa-miR-27b-3p	125.066	-0.225232	0.377273	-0.597002	0.550506	0.984745	NS
hsa-miR-487b-5p	0.641727	1.43047	2.40466	0.594875	0.551927	0.984745	NS
hsa-let-7b-3p	3.68393	-0.726779	1.22201	-0.594743	0.552015	0.984745	NS
hsa-miR-374a-5p	10.4028	0.305323	0.517765	0.589695	0.555395	0.984745	NS
hsa-miR-197-3p	61.809	-0.272887	0.463652	-0.58856	0.556157	0.984745	NS
hsa-miR-140-5p	10.6312	0.383978	0.652894	0.588117	0.556454	0.984745	NS
hsa-miR-30e-3p	17.18	0.348983	0.595464	0.586069	0.557829	0.984745	NS
hsa-miR-6813-5p	0.308578	1.9627	3.353	0.585355	0.558309	0.984745	NS
hsa-miR-320b	3.86185	-0.502662	0.860292	-0.584292	0.559024	0.984745	NS
hsa-miR-128-3p	45.4653	-0.20099	0.345165	-0.5823	0.560365	0.984745	NS
hsa-miR-1273h-3p	0.392007	1.7726	3.13069	0.566202	0.571257	0.984745	NS
hsa-miR-183-5p	71.382	0.296239	0.527909	0.561155	0.574692	0.984745	NS
hsa-miR-15b-3p	3.30146	-0.549056	0.98583	-0.556948	0.577563	0.984745	NS
hsa-miR-329-3p	0.467668	1.35271	2.46909	0.547861	0.583788	0.984745	NS
hsa-miR-30b-5p	3.11593	0.508326	0.93167	0.545607	0.585336	0.984745	NS
hsa-miR-23b-5p	0.741645	1.12561	2.07458	0.542571	0.587425	0.984745	NS
hsa-miR-6515-3p	0.465756	1.44859	2.7485	0.52705	0.598159	0.984745	NS
hsa-miR-211-5p	0.7724	-1.31619	2.50278	-0.525889	0.598965	0.984745	NS
hsa-miR-96-5p	1.09781	-0.64332	1.23701	-0.520062	0.60302	0.984745	NS
hsa-miR-29a-3p	175.985	0.176769	0.341366	0.517828	0.604578	0.984745	NS
hsa-miR-423-3p	328.618	0.254336	0.497203	0.511533	0.608978	0.984745	NS
hsa-miR-219a-2-3p	2.64253	0.721038	1.43393	0.502842	0.615075	0.984745	NS
hsa-miR-497-5p	0.590486	1.09841	2.22872	0.492845	0.622122	0.984745	NS
hsa-miR-148a-5p	0.736295	-1.05193	2.14668	-0.490024	0.624117	0.984745	NS
hsa-miR-140-3p	57.8168	0.205616	0.422404	0.486776	0.626417	0.984745	NS
hsa-miR-335-5p	13.1974	0.248031	0.514437	0.482142	0.629705	0.984745	NS
hsa-miR-3065-3p	0.434913	1.65274	3.46835	0.47652	0.633704	0.984745	NS
hsa-miR-93-3p	7.95955	0.294215	0.621184	0.473636	0.63576	0.984745	NS
hsa-miR-95-3p	3.4744	0.52498	1.11329	0.471557	0.637243	0.984745	NS
hsa-miR-99b-5p	67.9492	0.217216	0.461198	0.470981	0.637654	0.984745	NS
hsa-miR-99b-3p	1.11033	0.707795	1.5083	0.469268	0.638878	0.984745	NS
hsa-miR-1292-5p	0.983936	0.718635	1.53509	0.468138	0.639686	0.984745	NS
hsa-miR-1307-3p	94.1423	-0.279645	0.599236	-0.466669	0.640737	0.984745	NS
hsa-miR-766-5p	0.530988	0.961598	2.06576	0.465493	0.641578	0.984745	NS
hsa-miR-324-3p	5.14121	-0.353313	0.782633	-0.451442	0.651671	0.984745	NS
hsa-miR-504-5p	0.891936	1.0058	2.24528	0.447961	0.654181	0.984745	NS
hsa-miR-125a-3p	0.7197	0.692793	1.55076	0.446743	0.655061	0.984745	NS
hsa-miR-361-3p	30.3642	-0.235814	0.529091	-0.445697	0.655816	0.984745	NS
hsa-miR-125b-5p	316.852	-0.260409	0.590093	-0.441302	0.658995	0.984745	NS
hsa-miR-22-5p	1.0212	-0.798201	1.81361	-0.440117	0.659853	0.984745	NS
hsa-miR-6514-5p	0.462271	1.00168	2.28046	0.439243	0.660485	0.984745	NS
hsa-miR-9-3p	0.980365	-1.01025	2.30705	-0.437898	0.66146	0.984745	NS
hsa-miR-203a-3p	6.74734	-0.427312	0.980435	-0.435839	0.662954	0.984745	NS
hsa-miR-421	3.48155	0.482414	1.1084	0.435236	0.663391	0.984745	NS
hsa-miR-3064-5p	0.513794	1.18188	2.72009	0.434501	0.663924	0.984745	NS
hsa-miR-4738-3p	0.619398	0.97501	2.25757	0.431885	0.665825	0.984745	NS
hsa-miR-141-3p	18.4322	-0.325114	0.762406	-0.426431	0.669794	0.984745	NS
hsa-miR-450b-5p	1.56527	0.578252	1.37285	0.421205	0.673605	0.984745	NS
hsa-miR-199b-5p	0.292695	1.14782	2.78312	0.412423	0.680029	0.984745	NS
hsa-miR-17-3p	0.743073	0.683124	1.66734	0.40971	0.682019	0.984745	NS
hsa-miR-182-5p	31.9593	0.207883	0.510126	0.407513	0.683631	0.984745	NS
hsa-miR-20a-5p	109.607	0.163151	0.401799	0.40605	0.684706	0.984745	NS
hsa-miR-222-3p	25.7396	-0.202823	0.503474	-0.402847	0.68706	0.984745	NS
hsa-miR-122-5p	31807.1	-0.310056	0.771003	-0.402146	0.687577	0.984745	NS
hsa-miR-485-5p	7.00259	0.327713	0.819556	0.399866	0.689255	0.984745	NS
hsa-miR-31-5p	1.28513	0.754528	1.89388	0.398404	0.690333	0.984745	NS
hsa-miR-548l	0.49936	0.963198	2.4545	0.392421	0.694747	0.984745	NS
hsa-miR-642a-3p	0.645356	1.04154	2.65911	0.391686	0.69529	0.984745	NS
hsa-miR-1908-3p	0.369129	1.00741	2.57729	0.390877	0.695888	0.984745	NS
hsa-miR-200c-3p	19.2422	0.244561	0.627679	0.389627	0.696812	0.984745	NS
hsa-miR-369-3p	1.02309	0.670263	1.75193	0.382587	0.702026	0.984745	NS
hsa-miR-3191-3p	0.34842	1.41118	3.70359	0.38103	0.703181	0.984745	NS
hsa-miR-1468-5p	2.40709	-0.38869	1.03069	-0.377117	0.706087	0.984745	NS
hsa-miR-532-3p	5.66823	-0.287865	0.770414	-0.37365	0.708664	0.984745	NS
hsa-miR-4433b-3p	1.90204	-0.571637	1.54677	-0.369568	0.711705	0.984745	NS
hsa-miR-185-3p	9.0282	0.207027	0.561099	0.368966	0.712153	0.984745	NS
hsa-miR-374b-5p	2.4148	0.411848	1.11634	0.368926	0.712183	0.984745	NS
hsa-miR-491-5p	2.5092	0.412421	1.11915	0.368513	0.71249	0.984745	NS
hsa-miR-143-5p	1.6072	-0.431268	1.19052	-0.362251	0.717164	0.984745	NS
hsa-miR-3127-5p	0.866701	-0.592758	1.64397	-0.360564	0.718426	0.984745	NS
hsa-miR-30d-3p	0.332535	1.173	3.26638	0.359114	0.71951	0.984745	NS
hsa-miR-412-5p	0.448417	0.770266	2.14688	0.358784	0.719757	0.984745	NS
hsa-miR-146b-3p	1.68546	-0.412728	1.15243	-0.358138	0.72024	0.984745	NS
hsa-miR-4429	0.455243	-0.982195	2.82061	-0.348221	0.727674	0.984745	NS
hsa-miR-1287-5p	2.60936	-0.454936	1.3277	-0.342651	0.731861	0.984745	NS
hsa-miR-769-3p	0.482175	0.931726	2.7503	0.338773	0.734781	0.984745	NS
hsa-miR-877-5p	0.859919	-0.722897	2.21701	-0.326068	0.744373	0.984745	NS
hsa-miR-494-3p	1.01915	0.623635	1.91388	0.325849	0.744538	0.984745	NS
hsa-miR-361-5p	37.9929	0.109063	0.335305	0.325266	0.74498	0.984745	NS
hsa-miR-190a-5p	9.77869	0.252761	0.778806	0.324549	0.745522	0.984745	NS
hsa-miR-6805-5p	1.13459	0.508445	1.57883	0.32204	0.747423	0.984745	NS
hsa-miR-449a	0.90868	0.893574	2.7998	0.319156	0.749608	0.984745	NS
hsa-miR-133a-3p	3.32809	0.302515	0.95037	0.318313	0.750248	0.984745	NS
hsa-miR-142-5p	19.305	0.133762	0.422616	0.31651	0.751616	0.984745	NS
hsa-miR-19a-3p	11.5672	-0.17437	0.558529	-0.312195	0.754892	0.984745	NS
hsa-miR-4662a-5p	0.259653	1.00045	3.21584	0.311099	0.755725	0.984745	NS
hsa-miR-1249-3p	2.30192	-0.382142	1.2312	-0.310382	0.75627	0.984745	NS
hsa-miR-15b-5p	21.2632	-0.153681	0.496718	-0.309393	0.757023	0.984745	NS
hsa-miR-493-5p	0.907434	0.537807	1.73861	0.309332	0.757069	0.984745	NS
hsa-miR-205-5p	41.029	-0.196265	0.640783	-0.30629	0.759384	0.984745	NS
hsa-miR-1976	0.840024	0.74787	2.50187	0.298924	0.764998	0.984745	NS
hsa-let-7d-3p	51.4936	0.13144	0.441708	0.297572	0.76603	0.984745	NS
hsa-miR-320d	2.5861	-0.258282	0.88777	-0.290934	0.771102	0.984745	NS
hsa-miR-150-3p	6.43027	-0.305125	1.05364	-0.289592	0.772129	0.984745	NS
hsa-miR-454-5p	1.37627	0.513884	1.77997	0.288704	0.772808	0.984745	NS
hsa-miR-7-1-3p	0.758334	-0.662447	2.31242	-0.286473	0.774516	0.984745	NS
hsa-miR-1226-3p	2.0583	-0.47773	1.6701	-0.286049	0.774841	0.984745	NS
hsa-miR-942-5p	7.31227	-0.156641	0.551148	-0.284209	0.77625	0.984745	NS
hsa-miR-6803-3p	2.54942	0.358767	1.26263	0.284143	0.776301	0.984745	NS
hsa-miR-625-5p	1.51749	0.322207	1.15316	0.279412	0.779929	0.984745	NS
hsa-let-7g-5p	447.713	0.0945595	0.340622	0.277608	0.781313	0.984745	NS
hsa-miR-708-5p	0.640463	0.612277	2.23459	0.274	0.784085	0.984745	NS
hsa-miR-543	0.336421	0.641763	2.43541	0.263513	0.792155	0.984745	NS
hsa-miR-664a-3p	1.13917	0.505811	1.92493	0.262768	0.792729	0.984745	NS
hsa-miR-30a-5p	59.101	-0.11535	0.441058	-0.26153	0.793684	0.984745	NS
hsa-miR-202-3p	1.21994	0.463105	1.77313	0.261179	0.793954	0.984745	NS
hsa-miR-4433b-5p	197.485	-0.182183	0.704256	-0.258688	0.795876	0.984745	NS
hsa-miR-516a-5p	0.447846	-0.78188	3.02939	-0.258098	0.796331	0.984745	NS
hsa-miR-376c-3p	0.55905	0.481947	1.87709	0.256752	0.79737	0.984745	NS
hsa-miR-181c-5p	0.43436	-0.79741	3.15788	-0.252514	0.800644	0.984745	NS
hsa-miR-423-5p	1624.7	0.083114	0.337851	0.246008	0.805676	0.984745	NS
hsa-miR-3065-5p	0.48942	0.738139	3.02643	0.243898	0.80731	0.984745	NS
hsa-miR-3124-5p	0.875178	0.491192	2.09197	0.234798	0.814365	0.984745	NS
hsa-miR-378a-5p	1.898	0.353744	1.60213	0.220795	0.825252	0.984745	NS
hsa-miR-1255b-5p	0.62646	0.372813	1.71456	0.217439	0.827866	0.984745	NS
hsa-miR-6741-5p	0.660229	0.529059	2.43878	0.216936	0.828258	0.984745	NS
hsa-miR-149-5p	1.02513	0.440225	2.06775	0.212901	0.831404	0.984745	NS
hsa-miR-16-5p	57967.1	-0.0828915	0.392249	-0.211324	0.832634	0.984745	NS
hsa-let-7c-5p	708.14	-0.125759	0.599994	-0.2096	0.83398	0.984745	NS
hsa-miR-671-5p	23.0533	-0.127638	0.614848	-0.207593	0.835547	0.984745	NS
hsa-miR-483-5p	96.6833	0.144123	0.69898	0.20619	0.836643	0.984745	NS
hsa-miR-2277-3p	0.47566	0.499955	2.45313	0.203802	0.838508	0.984745	NS
hsa-miR-10a-5p	126.929	-0.0698165	0.3446	-0.202602	0.839446	0.984745	NS
hsa-miR-576-5p	14.9438	0.0943612	0.474466	0.198879	0.842358	0.984745	NS
hsa-miR-132-3p	8.44979	0.123526	0.623907	0.197987	0.843055	0.984745	NS
hsa-miR-1270	0.889665	0.389433	1.98196	0.196489	0.844228	0.984745	NS
hsa-miR-323b-3p	3.32792	0.226371	1.15423	0.196124	0.844513	0.984745	NS
hsa-miR-370-3p	6.24442	0.182674	0.938181	0.194711	0.845619	0.984745	NS
hsa-miR-3688-3p	1.17632	0.315721	1.64611	0.191798	0.8479	0.984745	NS
hsa-miR-2116-3p	0.630559	0.494792	2.62686	0.188359	0.850595	0.984745	NS
hsa-miR-1237-3p	0.717458	-0.387771	2.06685	-0.187615	0.851179	0.984745	NS
hsa-miR-4732-3p	0.636682	-0.303839	1.63423	-0.185921	0.852507	0.984745	NS
hsa-miR-1296-5p	1.92441	0.253372	1.40387	0.180482	0.856774	0.984745	NS
hsa-miR-6793-5p	0.424585	-0.570817	3.16695	-0.180242	0.856963	0.984745	NS
novel.35	0.542247	0.572872	3.18754	0.179722	0.857371	0.984745	NS
hsa-miR-3614-5p	0.608657	-0.500095	2.78701	-0.179438	0.857594	0.984745	NS
novel.73	49.5496	-0.679439	3.85751	-0.176134	0.860189	0.984745	NS
hsa-miR-664b-5p	1.52445	-0.250066	1.47801	-0.169191	0.865646	0.984745	NS
hsa-miR-628-5p	1.11481	-0.28928	1.72579	-0.167622	0.866881	0.984745	NS
hsa-miR-769-5p	4.44689	-0.130847	0.790615	-0.165501	0.86855	0.984745	NS
hsa-miR-500a-3p	4.31665	-0.13569	0.822577	-0.164957	0.868978	0.984745	NS
hsa-miR-139-3p	53.6395	0.0818254	0.499792	0.163719	0.869953	0.984745	NS
hsa-miR-6791-3p	0.450163	0.551017	3.49252	0.157771	0.874637	0.984745	NS
hsa-miR-590-3p	0.975491	0.24083	1.52951	0.157456	0.874886	0.984745	NS
hsa-miR-339-3p	5.28826	0.135084	0.906192	0.149068	0.8815	0.984745	NS
hsa-miR-190b	5.86142	-0.124203	0.846378	-0.146746	0.883332	0.984745	NS
novel.193	2.4327	-0.530022	3.88018	-0.136597	0.891349	0.984745	NS
hsa-miR-3177-3p	1.30548	0.218662	1.63863	0.133442	0.893844	0.984745	NS
hsa-miR-337-5p	0.621978	0.262339	1.99495	0.131501	0.895379	0.984745	NS
hsa-miR-4326	0.426679	-0.461179	3.51296	-0.131279	0.895554	0.984745	NS
hsa-miR-151a-3p	144.583	0.0596184	0.473892	0.125806	0.899886	0.984745	NS
hsa-miR-21-3p	0.873575	-0.24981	1.99052	-0.1255	0.900128	0.984745	NS
hsa-miR-4467	0.57816	0.330536	2.64578	0.124929	0.90058	0.984745	NS
hsa-miR-26b-5p	619.768	0.0411891	0.335176	0.122888	0.902196	0.984745	NS
hsa-miR-374a-3p	0.946231	0.262558	2.17237	0.120862	0.9038	0.984745	NS
novel.129	22.9919	0.194037	1.64115	0.118232	0.905884	0.984745	NS
hsa-miR-186-5p	33.2598	-0.040254	0.360057	-0.111799	0.910983	0.984745	NS
hsa-miR-27a-5p	0.932618	0.225368	2.05618	0.109605	0.912722	0.984745	NS
hsa-miR-3200-3p	0.731474	-0.204613	1.91343	-0.106935	0.91484	0.984745	NS
hsa-miR-424-5p	1.95141	0.134934	1.28918	0.104667	0.91664	0.984745	NS
hsa-miR-107	4.76652	-0.0801905	0.79364	-0.101041	0.919518	0.984745	NS
hsa-miR-223-5p	24.0616	0.0509285	0.512188	0.0994332	0.920794	0.984745	NS
hsa-miR-4732-5p	35.1338	0.0461854	0.481193	0.095981	0.923536	0.984745	NS
hsa-miR-3198	0.547361	0.234471	2.47762	0.0946352	0.924605	0.984745	NS
hsa-miR-124-3p	0.646787	0.213724	2.27439	0.0939701	0.925133	0.984745	NS
hsa-miR-5189-3p	0.271367	0.288915	3.10143	0.0931554	0.92578	0.984745	NS
hsa-miR-3200-5p	0.965754	-0.206696	2.25245	-0.0917649	0.926885	0.984745	NS
hsa-miR-493-3p	1.90832	0.12878	1.41349	0.0911082	0.927407	0.984745	NS
hsa-miR-451a	967.547	-0.0426301	0.481899	-0.0884628	0.929509	0.984745	NS
hsa-miR-129-5p	1.27194	0.13067	1.6207	0.0806258	0.93574	0.984745	NS
hsa-miR-885-5p	0.868655	0.166523	2.08555	0.0798459	0.93636	0.984745	NS
hsa-miR-320a	331.326	0.0216719	0.272807	0.0794403	0.936682	0.984745	NS
hsa-miR-340-5p	18.1762	0.0457545	0.582501	0.0785483	0.937392	0.984745	NS
hsa-let-7i-3p	0.239598	0.281079	3.66559	0.0766805	0.938878	0.984745	NS
hsa-miR-1229-3p	0.448737	-0.193052	2.54857	-0.0757492	0.939619	0.984745	NS
hsa-miR-5187-5p	2.64922	0.0866444	1.264	0.068548	0.945349	0.984745	NS
hsa-miR-28-3p	73.8809	-0.036029	0.54354	-0.0662858	0.94715	0.984745	NS
hsa-miR-181b-5p	14.2394	-0.0331002	0.508161	-0.0651372	0.948065	0.984745	NS
hsa-miR-1224-5p	0.945511	-0.110162	1.78517	-0.0617093	0.950794	0.984745	NS
hsa-miR-6734-5p	0.478557	0.204349	3.36664	0.0606981	0.9516	0.984745	NS
hsa-miR-224-5p	2.7393	-0.0595297	0.99089	-0.060077	0.952094	0.984745	NS
hsa-miR-340-3p	0.683634	0.121333	2.03361	0.0596639	0.952423	0.984745	NS
hsa-miR-184	248.175	-0.055025	0.99797	-0.0551369	0.956029	0.984745	NS
hsa-miR-3620-3p	0.233622	0.209757	3.93438	0.0533139	0.957482	0.984745	NS
hsa-miR-125b-1-3p	0.840197	-0.102075	2.03623	-0.0501295	0.960019	0.984745	NS
hsa-miR-28-5p	1.72336	0.071048	1.54141	0.0460929	0.963236	0.984745	NS
hsa-miR-5001-3p	0.552488	0.113378	2.5322	0.0447745	0.964287	0.984745	NS
hsa-miR-154-5p	0.243568	-0.139869	3.2004	-0.0437036	0.965141	0.984745	NS
hsa-miR-6501-5p	0.3078	0.130921	3.7662	0.034762	0.972269	0.984745	NS
hsa-miR-301a-3p	1.96113	0.0421193	1.31282	0.032083	0.974406	0.984745	NS
hsa-miR-6764-5p	0.42414	0.0764184	2.52701	0.0302406	0.975875	0.984745	NS
hsa-miR-152-3p	13.7384	0.0175483	0.61252	0.0286494	0.977144	0.984745	NS
hsa-miR-4669	0.47282	0.0897115	3.14025	0.0285683	0.977209	0.984745	NS
hsa-miR-181c-3p	0.335836	0.0610565	2.70988	0.0225311	0.982024	0.98706	NS
hsa-miR-210-3p	1.4689	0.0162529	1.70398	0.00953824	0.99239	0.994922	NS
hsa-miR-6747-3p	0.634328	0.0145657	2.28871	0.00636414	0.994922	0.994922	NS

## Sheet: BPL_ET11 vs CP_ET11
Supplementary Table 1 The DEmiRs lists of each comparison at different time-points between different reproductive outcomes.
Comparison: BPL at ET11 vs CP at ET11
miRNA_id	baseMean	log2FoldChange	lfcSE	stat	pvalue	padj	Regulation
hsa-miR-484	231.181	-1.12921	0.326366	-3.45997	0.00054024	0.106821	DOWN
hsa-miR-92b-3p	26.0423	-1.97716	0.582682	-3.3932	0.00069082	0.106821	DOWN
hsa-miR-92a-3p	13953.3	-1.24572	0.37003	-3.36653	0.000761196	0.106821	DOWN
hsa-miR-221-3p	360.292	1.23733	0.39049	3.16867	0.00153139	0.152595	UP
hsa-miR-144-3p	13.5617	-1.99414	0.660648	-3.01846	0.00254062	0.152595	DOWN
hsa-miR-127-3p	22.4367	1.97445	0.665923	2.96498	0.00302705	0.152595	UP
hsa-miR-363-3p	58.9484	-1.25195	0.428686	-2.92043	0.00349546	0.152595	DOWN
hsa-miR-199b-3p	285.897	0.843541	0.289213	2.91668	0.00353783	0.152595	NS
hsa-miR-382-5p	92.8119	1.60393	0.551471	2.90845	0.0036322	0.152595	UP
hsa-miR-193b-3p	2.21369	-7.59337	2.64228	-2.8738	0.00405566	0.152595	DOWN
hsa-miR-320c	67.9352	1.49406	0.529169	2.8234	0.00475174	0.152595	UP
hsa-miR-199a-3p	573.993	0.768678	0.273529	2.81022	0.00495072	0.152595	NS
hsa-miR-486-5p	31257.4	-1.17278	0.418449	-2.80269	0.0050678	0.152595	DOWN
hsa-miR-5196-3p	1.07814	-6.03673	2.1658	-2.7873	0.00531485	0.152595	DOWN
hsa-miR-21-5p	2922.37	-0.817319	0.294006	-2.77994	0.00543689	0.152595	NS
hsa-miR-326	21.1297	1.59656	0.603537	2.64534	0.00816098	0.210512	UP
hsa-miR-134-5p	31.0723	1.58201	0.601179	2.63152	0.00850049	0.210512	UP
hsa-miR-1180-3p	15.9881	-1.33	0.511409	-2.60065	0.00930468	0.217626	DOWN
hsa-miR-29a-3p	469.686	0.842157	0.334467	2.51791	0.0118054	0.261583	NS
hsa-miR-516b-5p	1.75816	-4.06814	1.63162	-2.49331	0.0126559	0.266406	DOWN
hsa-miR-191-5p	748.902	0.840084	0.341894	2.45715	0.0140045	0.280757	NS
hsa-miR-30c-5p	24.733	0.964973	0.396401	2.43434	0.0149191	0.285497	NS
hsa-miR-421	5.59787	-1.69269	0.706656	-2.39535	0.0166044	0.293966	DOWN
hsa-miR-215-5p	17.4483	-1.8151	0.758828	-2.39197	0.0167582	0.293966	DOWN
hsa-let-7b-5p	5037.83	-0.588519	0.249127	-2.36232	0.0181608	0.305828	NS
hsa-miR-7-5p	36.1579	-1.11682	0.482733	-2.31353	0.0206935	0.325911	DOWN
hsa-miR-744-5p	135.848	0.906755	0.392576	2.30976	0.0209016	0.325911	NS
hsa-miR-146b-5p	54.8437	1.03728	0.453307	2.28826	0.0221226	0.332629	UP
hsa-miR-26b-5p	720.027	-0.597197	0.264379	-2.25887	0.0238916	0.346841	NS
hsa-let-7c-5p	789.676	-1.26621	0.584894	-2.16485	0.030399	0.4266	DOWN
hsa-miR-642a-5p	1.51821	-3.50702	1.65773	-2.11555	0.034383	0.466943	DOWN
hsa-miR-190a-5p	14.46	-0.981546	0.472516	-2.07728	0.0377761	0.487215	NS
hsa-miR-502-3p	8.50318	-1.37754	0.669561	-2.05738	0.0396494	0.487215	DOWN
novel.74	46.0188	-1.20205	0.590049	-2.03721	0.0416295	0.487215	DOWN
hsa-miR-296-5p	2.69694	-2.57741	1.27037	-2.02887	0.0424717	0.487215	DOWN
hsa-miR-223-3p	8158.33	1.11869	0.551891	2.02701	0.0426617	0.487215	UP
hsa-miR-766-5p	0.685616	4.98744	2.46236	2.02547	0.0428194	0.487215	UP
hsa-miR-29c-3p	182.207	0.532493	0.264635	2.01218	0.0442011	0.488792	NS
hsa-miR-338-3p	8.18592	1.54114	0.775681	1.98682	0.0469428	0.488792	UP
hsa-miR-22-5p	3.78125	2.52331	1.2729	1.98233	0.0474422	0.488792	UP
hsa-miR-342-3p	2212.78	0.787672	0.397633	1.9809	0.0476021	0.488792	NS
hsa-miR-25-3p	2234.42	-0.521839	0.268138	-1.94616	0.051636	0.516673	NS
hsa-miR-451a	804.868	-0.701408	0.362151	-1.93678	0.0527718	0.516673	NS
hsa-miR-6852-5p	7.08804	1.56602	0.818732	1.91274	0.0557817	0.524252	NS
hsa-miR-184	242.466	-1.66885	0.873399	-1.91075	0.0560364	0.524252	NS
hsa-miR-130a-3p	7.68289	-1.06187	0.561745	-1.89031	0.058717	0.526645	NS
hsa-miR-23a-3p	428.51	0.503519	0.26645	1.88973	0.0587941	0.526645	NS
hsa-miR-3124-5p	1.44053	-2.87996	1.58043	-1.82226	0.068415	0.586635	NS
hsa-miR-518b	1.69008	-2.92502	1.61475	-1.81144	0.070073	0.586635	NS
hsa-miR-1304-3p	4.71857	1.34717	0.749589	1.79721	0.0723019	0.586635	NS
hsa-miR-5698	0.656636	4.83811	2.69312	1.79647	0.0724204	0.586635	NS
novel.193	5.33639	6.74425	3.75468	1.79623	0.0724585	0.586635	NS
hsa-miR-24-3p	344.951	0.537932	0.305922	1.75839	0.0786805	0.62365	NS
hsa-miR-205-5p	50.6013	1.08868	0.628581	1.73196	0.0832807	0.62365	NS
hsa-miR-493-5p	2.104	2.32226	1.34873	1.72182	0.085103	0.62365	NS
hsa-miR-3173-5p	2.49405	-1.71896	1.00767	-1.70588	0.0880308	0.62365	NS
hsa-miR-3200-3p	0.977708	-3.72791	2.19101	-1.70146	0.0888569	0.62365	NS
hsa-miR-148b-3p	143.59	0.39382	0.231629	1.70022	0.0890902	0.62365	NS
hsa-miR-195-5p	7.98487	-0.990847	0.583925	-1.69688	0.0897202	0.62365	NS
hsa-miR-93-3p	11.3763	1.08373	0.639128	1.69565	0.089953	0.62365	NS
hsa-miR-374a-3p	2.10344	-2.10006	1.24098	-1.69227	0.0905954	0.62365	NS
hsa-miR-6803-3p	2.34221	-2.44518	1.4505	-1.68575	0.0918439	0.62365	NS
hsa-miR-16-5p	56239.4	-0.538699	0.323467	-1.66539	0.0958348	0.639331	NS
hsa-miR-26b-3p	3.88538	1.35569	0.824185	1.64489	0.0999928	0.639331	NS
hsa-miR-200b-3p	6.3479	-1.51844	0.92372	-1.64383	0.100212	0.639331	NS
hsa-miR-1296-5p	3.58632	1.7029	1.03598	1.64375	0.100228	0.639331	NS
hsa-miR-375	146.231	-0.92436	0.565392	-1.6349	0.10207	0.641364	NS
hsa-miR-345-5p	20.6525	0.87653	0.550778	1.59144	0.111511	0.669049	NS
hsa-miR-432-5p	92.9237	0.917011	0.578626	1.58481	0.11301	0.669049	NS
hsa-miR-185-5p	168.492	-0.645716	0.408458	-1.58086	0.11391	0.669049	NS
hsa-miR-20b-5p	20.8206	-1.01591	0.642947	-1.58008	0.114088	0.669049	NS
hsa-miR-320b	9.89977	0.984757	0.623946	1.57827	0.114503	0.669049	NS
hsa-miR-431-5p	30.1889	0.954107	0.607039	1.57174	0.116011	0.669049	NS
hsa-miR-942-5p	9.90456	-0.811353	0.523599	-1.54957	0.121245	0.689786	NS
hsa-miR-2110	11.0367	-0.900593	0.592322	-1.52044	0.128399	0.720747	NS
hsa-miR-34a-5p	10.4188	-1.36058	0.910015	-1.49512	0.134883	0.746031	NS
hsa-miR-144-5p	29.8521	-0.755694	0.507466	-1.48915	0.136447	0.746031	NS
hsa-miR-17-3p	1.23303	-2.93456	1.99491	-1.47102	0.141285	0.762576	NS
hsa-miR-93-5p	1419.28	-0.327778	0.225296	-1.45488	0.145704	0.776471	NS
hsa-miR-320d	3.32553	1.14732	0.807145	1.42146	0.155184	0.810607	NS
hsa-miR-126-3p	3329.86	0.364759	0.258334	1.41197	0.157959	0.810607	NS
hsa-miR-769-5p	8.77826	1.00978	0.718938	1.40454	0.160159	0.810607	NS
hsa-miR-10a-5p	159.086	-0.628466	0.452805	-1.38794	0.165155	0.810607	NS
hsa-miR-143-5p	2.06462	-1.64542	1.19	-1.3827	0.166756	0.810607	NS
hsa-miR-4772-3p	2.68702	1.88559	1.37061	1.37573	0.168906	0.810607	NS
hsa-miR-183-5p	58.4003	-0.569474	0.414275	-1.37463	0.169247	0.810607	NS
hsa-miR-486-3p	32.2861	-0.762849	0.555743	-1.37266	0.169857	0.810607	NS
hsa-miR-10b-5p	217.868	-0.529287	0.386124	-1.37077	0.170447	0.810607	NS
hsa-miR-103a-3p	932.983	-0.303447	0.221844	-1.36784	0.171363	0.810607	NS
hsa-miR-339-5p	60.508	0.656269	0.482338	1.3606	0.173641	0.812252	NS
hsa-miR-23b-3p	39.9112	-0.80881	0.598884	-1.35053	0.176846	0.812395	NS
hsa-miR-196b-5p	22.626	0.780007	0.57847	1.3484	0.177531	0.812395	NS
hsa-miR-885-3p	9.88041	-1.53871	1.16099	-1.32534	0.185057	0.837733	NS
hsa-miR-340-5p	24.6532	-0.745862	0.565907	-1.31799	0.187506	0.839787	NS
hsa-miR-193b-5p	23.85	-1.00438	0.766633	-1.31011	0.190157	0.841606	NS
hsa-miR-219a-2-3p	2.83762	-2.23258	1.71539	-1.3015	0.193086	0.841606	NS
hsa-miR-182-5p	48.4007	-0.584354	0.449814	-1.2991	0.193909	0.841606	NS
hsa-miR-574-3p	20.2558	-0.7042	0.546004	-1.28973	0.197143	0.846911	NS
hsa-miR-20a-5p	81.4004	-0.40917	0.320295	-1.27748	0.201433	0.853716	NS
hsa-miR-1908-5p	9.7018	-0.859708	0.676052	-1.27166	0.203494	0.853716	NS
hsa-miR-204-5p	7.02234	-1.01117	0.800764	-1.26276	0.206677	0.853716	NS
hsa-miR-6842-3p	6.43776	0.883706	0.700072	1.26231	0.206839	0.853716	NS
hsa-miR-199b-5p	3.37433	1.42227	1.13317	1.25513	0.20943	0.856021	NS
hsa-miR-30d-5p	1018.34	-0.264463	0.211978	-1.2476	0.212179	0.858917	NS
hsa-miR-361-5p	93.0135	0.637407	0.514048	1.23998	0.214985	0.861986	NS
hsa-miR-194-5p	101.916	-0.769866	0.624897	-1.23199	0.217953	0.863573	NS
hsa-miR-483-5p	113.561	0.953426	0.776466	1.2279	0.219483	0.863573	NS
hsa-miR-139-5p	4.89968	0.966555	0.796515	1.21348	0.224946	0.865241	NS
hsa-miR-193a-5p	128.074	-0.597342	0.495041	-1.20665	0.227566	0.865241	NS
novel.129	27.9996	3.24139	2.6881	1.20583	0.227883	0.865241	NS
hsa-miR-101-3p	344.148	-0.412167	0.341992	-1.2052	0.228128	0.865241	NS
hsa-miR-3614-5p	3.17618	-1.63135	1.36666	-1.19368	0.232604	0.8735	NS
hsa-miR-22-3p	144.222	-0.343255	0.289575	-1.18537	0.23587	0.8735	NS
hsa-miR-320a	415.923	0.472257	0.398965	1.18371	0.23653	0.8735	NS
hsa-miR-584-5p	269.822	0.546039	0.465597	1.17277	0.240888	0.881859	NS
hsa-miR-206	11.3299	-0.887948	0.761335	-1.1663	0.243491	0.883706	NS
hsa-miR-100-5p	50.4028	-0.749871	0.649586	-1.15438	0.248343	0.88462	NS
hsa-miR-200c-3p	21.0543	0.663469	0.576764	1.15033	0.250008	0.88462	NS
hsa-miR-224-5p	1.49314	1.35269	1.18139	1.145	0.252207	0.88462	NS
hsa-miR-485-3p	10.8394	0.968629	0.846778	1.1439	0.252665	0.88462	NS
hsa-miR-4732-5p	29.6693	-0.55708	0.490046	-1.13679	0.255625	0.88462	NS
hsa-miR-203a-3p	4.90561	-1.09124	0.967912	-1.12742	0.259565	0.88462	NS
hsa-miR-10b-3p	1.04617	-2.53978	2.26013	-1.12373	0.261128	0.88462	NS
hsa-miR-27a-3p	79.117	0.444121	0.397105	1.1184	0.263398	0.88462	NS
hsa-miR-542-3p	0.823065	-2.29985	2.06439	-1.11406	0.265254	0.88462	NS
hsa-miR-192-5p	227.118	-0.622726	0.562013	-1.10803	0.267849	0.88462	NS
hsa-miR-582-3p	1.90884	1.8228	1.67502	1.08822	0.276496	0.88462	NS
hsa-miR-222-3p	45.5205	-0.486764	0.451654	-1.07774	0.281152	0.88462	NS
hsa-miR-34c-5p	0.736655	-1.8064	1.67666	-1.07738	0.281311	0.88462	NS
hsa-miR-3688-3p	1.68456	-2.07041	1.92486	-1.07562	0.282099	0.88462	NS
hsa-miR-324-3p	8.67233	-0.636338	0.593904	-1.07145	0.283967	0.88462	NS
hsa-miR-17-5p	26.9255	0.4757	0.446475	1.06546	0.28667	0.88462	NS
hsa-miR-150-3p	13.064	0.552362	0.523259	1.05562	0.291143	0.88462	NS
hsa-miR-411-5p	3.14611	1.01648	0.963291	1.05522	0.291327	0.88462	NS
hsa-miR-1307-5p	3.18205	1.05533	1.0012	1.05406	0.291853	0.88462	NS
hsa-miR-3187-3p	2.97904	-0.888416	0.847751	-1.04797	0.294653	0.88462	NS
hsa-miR-335-3p	6.79923	0.716609	0.685097	1.046	0.295563	0.88462	NS
hsa-miR-92b-5p	4.46451	-1.0041	0.962289	-1.04345	0.296738	0.88462	NS
hsa-miR-148a-3p	1055.2	-0.420348	0.407699	-1.03103	0.302529	0.88462	NS
hsa-let-7e-5p	65.8149	0.454367	0.442409	1.02703	0.304407	0.88462	NS
hsa-miR-505-3p	2.30604	1.35751	1.3234	1.02577	0.305001	0.88462	NS
hsa-miR-340-3p	0.530143	-2.21652	2.16097	-1.02571	0.305029	0.88462	NS
hsa-miR-191-3p	6.05316	0.786799	0.774295	1.01615	0.309559	0.88462	NS
hsa-miR-125b-5p	290.752	-0.553638	0.546096	-1.01381	0.310674	0.88462	NS
hsa-miR-6514-5p	0.643806	2.61008	2.5767	1.01295	0.311083	0.88462	NS
hsa-miR-483-3p	45.8952	-1.58613	1.57152	-1.00929	0.312833	0.88462	NS
hsa-miR-3613-5p	12.2822	0.702037	0.696498	1.00795	0.313477	0.88462	NS
hsa-miR-126-5p	436.304	0.311618	0.310135	1.00478	0.315002	0.88462	NS
hsa-miR-660-5p	167.231	-0.417526	0.41758	-0.99987	0.317373	0.88462	NS
hsa-miR-664a-5p	3.32552	-0.892955	0.903543	-0.988282	0.323015	0.88462	NS
hsa-miR-625-5p	2.23806	1.01544	1.02919	0.986639	0.32382	0.88462	NS
hsa-miR-629-5p	105.392	0.355373	0.361011	0.984382	0.324928	0.88462	NS
hsa-miR-96-5p	2.21344	-1.17714	1.20051	-0.980532	0.326823	0.88462	NS
hsa-miR-18a-3p	7.48567	-0.607351	0.619492	-0.980401	0.326888	0.88462	NS
hsa-miR-1306-5p	32.6771	-0.465063	0.47491	-0.979264	0.327449	0.88462	NS
hsa-miR-425-3p	18.4546	0.59582	0.610592	0.975808	0.32916	0.88462	NS
hsa-miR-223-5p	88.5539	0.64139	0.658291	0.974327	0.329894	0.88462	NS
hsa-miR-454-3p	29.9314	-0.431138	0.446498	-0.965599	0.334245	0.890615	NS
hsa-miR-30e-5p	192.664	-0.326972	0.341626	-0.957106	0.338514	0.892522	NS
hsa-miR-5010-3p	1.13473	-1.46921	1.53724	-0.955746	0.339201	0.892522	NS
hsa-miR-95-3p	4.01254	-0.824517	0.879647	-0.937327	0.34859	0.908139	NS
hsa-miR-550a-3p	0.462063	-2.38354	2.55477	-0.932974	0.350833	0.908139	NS
hsa-miR-15b-5p	39.1769	0.415487	0.446052	0.931476	0.351607	0.908139	NS
hsa-miR-19b-3p	52.6478	-0.425175	0.463473	-0.917366	0.358951	0.918284	NS
hsa-miR-1249-3p	0.685887	-2.00692	2.19202	-0.91556	0.359898	0.918284	NS
hsa-miR-146b-3p	4.91492	0.709572	0.796859	0.890461	0.373218	0.946536	NS
hsa-let-7f-5p	4323.83	-0.265693	0.302872	-0.877247	0.380352	0.948206	NS
hsa-miR-616-3p	0.58602	-1.99191	2.29057	-0.869614	0.384511	0.948206	NS
hsa-miR-548l	0.570171	1.7465	2.00899	0.869341	0.38466	0.948206	NS
hsa-miR-4662a-5p	0.908298	-1.85101	2.1349	-0.867023	0.385929	0.948206	NS
hsa-miR-378a-5p	3.33058	-0.853946	0.985588	-0.866433	0.386253	0.948206	NS
hsa-miR-500a-3p	4.38734	-0.671435	0.776801	-0.864359	0.387391	0.948206	NS
hsa-miR-99a-5p	106.384	-0.418776	0.496519	-0.843423	0.398992	0.966133	NS
hsa-miR-197-3p	103.51	0.445043	0.528167	0.842618	0.399442	0.966133	NS
hsa-miR-148a-5p	0.923816	1.49953	1.78778	0.838769	0.401599	0.966133	NS
hsa-miR-429	1.07502	-1.73515	2.0823	-0.833284	0.404684	0.968023	NS
hsa-miR-140-3p	104.475	0.303077	0.368574	0.822296	0.410908	0.977359	NS
hsa-miR-125a-5p	165.515	-0.364819	0.455461	-0.800989	0.423138	0.979419	NS
hsa-miR-181a-2-3p	16.8571	0.512175	0.644856	0.794247	0.427052	0.979419	NS
hsa-miR-4750-5p	0.540847	1.92784	2.4285	0.793841	0.427288	0.979419	NS
hsa-miR-548e-5p	1.05052	1.61668	2.04779	0.789475	0.429834	0.979419	NS
hsa-miR-9-3p	1.11091	1.34795	1.71246	0.787145	0.431197	0.979419	NS
hsa-miR-155-5p	160.591	0.37765	0.486413	0.776398	0.437514	0.979419	NS
hsa-miR-141-3p	15.7518	-0.435748	0.568451	-0.766554	0.443347	0.979419	NS
hsa-miR-135a-5p	0.529829	-1.7786	2.33408	-0.762012	0.446053	0.979419	NS
hsa-miR-532-5p	46.7653	-0.33637	0.443905	-0.757752	0.448599	0.979419	NS
hsa-miR-1-3p	21.2419	-0.542548	0.722787	-0.750633	0.452874	0.979419	NS
hsa-miR-339-3p	5.99174	0.70191	0.956113	0.734129	0.46287	0.979419	NS
hsa-miR-145-5p	7.87846	0.517977	0.707734	0.731881	0.464241	0.979419	NS
hsa-miR-15b-3p	5.14823	0.548169	0.754262	0.726761	0.467372	0.979419	NS
hsa-miR-7850-5p	0.648477	-1.76591	2.44216	-0.723094	0.469622	0.979419	NS
hsa-miR-3127-5p	0.504172	1.44007	1.99511	0.7218	0.470417	0.979419	NS
hsa-miR-423-5p	2726.5	0.237513	0.330682	0.718252	0.472602	0.979419	NS
hsa-miR-409-3p	61.9159	0.443567	0.624709	0.710037	0.477681	0.979419	NS
hsa-miR-4435	0.596454	1.74544	2.46844	0.707103	0.479503	0.979419	NS
hsa-miR-124-3p	1.05311	-1.44959	2.06589	-0.701682	0.482878	0.979419	NS
hsa-miR-106b-3p	48.9928	0.359147	0.514022	0.6987	0.484739	0.979419	NS
hsa-miR-186-5p	53.2462	-0.284587	0.408261	-0.697072	0.485758	0.979419	NS
hsa-miR-132-3p	9.90655	0.445871	0.649369	0.686623	0.49232	0.979419	NS
hsa-miR-651-5p	1.38686	-1.01407	1.4919	-0.679718	0.496683	0.979419	NS
hsa-miR-532-3p	13.3117	0.416827	0.613331	0.679611	0.496751	0.979419	NS
hsa-miR-139-3p	49.5236	0.322718	0.480616	0.671468	0.501923	0.979419	NS
hsa-miR-642a-3p	0.692235	-1.4906	2.22038	-0.671326	0.502013	0.979419	NS
hsa-miR-323a-3p	3.17644	0.751469	1.12091	0.670407	0.502598	0.979419	NS
hsa-miR-590-3p	1.08189	1.05141	1.57463	0.667718	0.504313	0.979419	NS
hsa-miR-3177-3p	0.870993	1.28684	1.92737	0.667668	0.504346	0.979419	NS
hsa-miR-6741-3p	3.09322	-1.0753	1.61327	-0.666537	0.505068	0.979419	NS
hsa-miR-3065-5p	0.703458	-1.53612	2.31207	-0.664391	0.50644	0.979419	NS
hsa-let-7d-5p	95.3931	0.158203	0.238605	0.663034	0.507309	0.979419	NS
hsa-miR-6772-3p	0.903564	-1.17161	1.78788	-0.655309	0.512269	0.979419	NS
hsa-miR-99b-5p	102.249	0.287563	0.439034	0.65499	0.512474	0.979419	NS
hsa-miR-509-3p	3.30493	-0.92962	1.42069	-0.654342	0.512892	0.979419	NS
hsa-miR-501-3p	28.8575	-0.287642	0.440282	-0.653314	0.513554	0.979419	NS
hsa-miR-5187-5p	2.82039	-0.672675	1.03213	-0.651737	0.514571	0.979419	NS
hsa-miR-181d-5p	4.03825	0.61299	0.949867	0.645343	0.518705	0.979419	NS
hsa-let-7d-3p	82.4977	0.289282	0.449876	0.643025	0.520208	0.979419	NS
hsa-miR-128-3p	85.3434	-0.271201	0.422204	-0.642347	0.520648	0.979419	NS
hsa-miR-142-5p	35.3476	0.254546	0.396406	0.642134	0.520786	0.979419	NS
hsa-miR-328-3p	185.893	-0.277403	0.432715	-0.641075	0.521474	0.979419	NS
hsa-miR-190b	12.6459	-0.404931	0.641278	-0.631443	0.527751	0.979419	NS
hsa-miR-3150b-3p	0.876539	-1.20172	1.90451	-0.630988	0.528049	0.979419	NS
hsa-miR-365a-3p	2.59334	-0.73153	1.16233	-0.629365	0.52911	0.979419	NS
hsa-miR-146a-5p	1210.85	0.183901	0.29224	0.629279	0.529166	0.979419	NS
hsa-miR-423-3p	636.505	0.237817	0.378859	0.627718	0.530188	0.979419	NS
hsa-miR-671-3p	7.88723	0.451704	0.721173	0.626346	0.531088	0.979419	NS
hsa-miR-330-3p	0.504872	-1.95184	3.11756	-0.62608	0.531263	0.979419	NS
hsa-miR-181b-5p	24.1524	0.266707	0.428468	0.622466	0.533635	0.979419	NS
hsa-miR-26a-1-3p	1.12661	0.956276	1.55187	0.616208	0.537757	0.979419	NS
hsa-miR-122-5p	40559.9	-0.518093	0.845662	-0.612648	0.540109	0.979419	NS
hsa-miR-130b-3p	5.916	0.527536	0.86668	0.608687	0.542732	0.979419	NS
hsa-miR-6721-5p	2.37734	0.784133	1.29259	0.606637	0.544092	0.979419	NS
hsa-miR-2355-3p	1.74665	0.809905	1.34202	0.603496	0.546179	0.979419	NS
hsa-miR-122-3p	8.63311	1.74767	2.90362	0.601892	0.547246	0.979419	NS
hsa-miR-3064-5p	0.52509	-1.37095	2.2869	-0.599477	0.548855	0.979419	NS
hsa-miR-1343-3p	0.745769	1.19588	2.00561	0.596268	0.550997	0.979419	NS
hsa-miR-221-5p	1.0241	-1.04101	1.74853	-0.595361	0.551602	0.979419	NS
hsa-miR-4433b-5p	103.525	0.370777	0.627393	0.59098	0.554534	0.979419	NS
hsa-miR-150-5p	2352.51	0.269444	0.460407	0.585229	0.558393	0.979419	NS
hsa-miR-151a-3p	180.583	0.281144	0.481301	0.584133	0.559131	0.979419	NS
hsa-miR-381-3p	6.20048	0.448383	0.778239	0.57615	0.564514	0.979419	NS
hsa-miR-548j-5p	10.0405	-0.317503	0.551082	-0.576145	0.564517	0.979419	NS
hsa-miR-32-5p	6.08839	-0.442648	0.777688	-0.569184	0.569231	0.979419	NS
hsa-miR-1976	0.576788	-1.45961	2.56471	-0.569115	0.569278	0.979419	NS
hsa-miR-125b-1-3p	0.679721	-1.13374	2.00119	-0.566533	0.571032	0.979419	NS
hsa-miR-450a-2-3p	0.454298	-1.59665	2.90052	-0.550469	0.581998	0.979419	NS
hsa-miR-19a-3p	11.2598	-0.320456	0.583278	-0.549405	0.582727	0.979419	NS
hsa-miR-2115-5p	0.633128	-1.37019	2.5093	-0.546045	0.585035	0.979419	NS
hsa-miR-4714-3p	0.444301	-1.31448	2.40755	-0.545983	0.585077	0.979419	NS
hsa-miR-204-3p	0.793261	-1.31773	2.43658	-0.540811	0.588638	0.979419	NS
hsa-miR-7-1-3p	0.461934	-1.29143	2.39645	-0.538894	0.58996	0.979419	NS
hsa-miR-628-5p	1.2557	-0.657585	1.22544	-0.536613	0.591535	0.979419	NS
hsa-miR-676-3p	0.421353	-1.70621	3.22223	-0.529514	0.596449	0.979419	NS
hsa-miR-1260b	5.21225	0.507979	0.959658	0.529333	0.596574	0.979419	NS
hsa-miR-331-3p	1.31811	-0.712993	1.35241	-0.527202	0.598053	0.979419	NS
hsa-miR-485-5p	5.28456	0.494331	0.943632	0.523861	0.600375	0.979419	NS
hsa-miR-6503-3p	0.444377	1.53589	2.94593	0.521361	0.602116	0.979419	NS
hsa-miR-106b-5p	2.18548	-0.603137	1.15745	-0.521092	0.602303	0.979419	NS
hsa-miR-576-5p	17.7714	0.308037	0.595754	0.517053	0.605119	0.979419	NS
hsa-let-7i-5p	3589.5	-0.131307	0.255155	-0.514614	0.606822	0.979419	NS
hsa-miR-504-5p	0.523106	-1.31049	2.57291	-0.509344	0.610511	0.979419	NS
hsa-miR-30a-3p	11.7001	0.417213	0.821892	0.507625	0.611717	0.979419	NS
hsa-miR-6501-5p	0.435228	-1.46733	2.92188	-0.502186	0.615536	0.979419	NS
hsa-miR-10a-3p	0.46128	1.07007	2.13821	0.500453	0.616756	0.979419	NS
hsa-miR-1270	2.11362	-0.738591	1.47713	-0.500018	0.617062	0.979419	NS
hsa-miR-4669	0.336077	-1.7391	3.4863	-0.498838	0.617894	0.979419	NS
hsa-miR-450b-5p	4.35952	0.547384	1.10023	0.497516	0.618826	0.979419	NS
hsa-miR-4732-3p	0.845171	-0.898662	1.84593	-0.486833	0.626376	0.985386	NS
hsa-miR-3198	0.783134	-0.81981	1.71416	-0.478258	0.632467	0.985386	NS
hsa-miR-3158-3p	3.57957	0.556595	1.16422	0.478084	0.632591	0.985386	NS
hsa-miR-210-3p	1.28932	-0.616172	1.29164	-0.477046	0.633329	0.985386	NS
hsa-miR-21-3p	1.6347	-0.587057	1.2603	-0.465806	0.641355	0.985386	NS
hsa-miR-323b-3p	4.48985	-0.491118	1.0602	-0.46323	0.643199	0.985386	NS
hsa-miR-6791-3p	0.413937	-0.898267	1.94597	-0.461604	0.644365	0.985386	NS
hsa-miR-181a-5p	172.443	0.125468	0.27426	0.45748	0.647326	0.985386	NS
hsa-miR-6734-5p	0.423119	-1.10661	2.48129	-0.445982	0.65561	0.985386	NS
hsa-miR-378a-3p	92.1272	-0.192753	0.433239	-0.444912	0.656383	0.985386	NS
hsa-miR-1301-3p	7.55388	-0.318165	0.731818	-0.43476	0.663737	0.985386	NS
hsa-miR-4742-3p	1.95848	0.46046	1.09564	0.420265	0.674292	0.985386	NS
hsa-miR-129-5p	1.32404	-0.488318	1.16534	-0.419033	0.675192	0.985386	NS
hsa-miR-6884-5p	0.490864	-1.21344	2.9081	-0.417263	0.676486	0.985386	NS
hsa-let-7i-3p	1.20326	0.622085	1.52346	0.408336	0.683027	0.985386	NS
hsa-miR-30e-3p	30.6531	0.168211	0.413923	0.406382	0.684462	0.985386	NS
hsa-miR-218-5p	4.87988	0.480526	1.20141	0.399968	0.68918	0.985386	NS
hsa-miR-708-5p	0.577558	-0.923676	2.31997	-0.398141	0.690526	0.985386	NS
hsa-miR-25-5p	7.83835	-0.211019	0.537693	-0.392453	0.694723	0.985386	NS
hsa-miR-34c-3p	0.363918	-0.911625	2.32571	-0.391977	0.695075	0.985386	NS
hsa-miR-376a-3p	0.769871	0.993268	2.54083	0.390923	0.695854	0.985386	NS
novel.75	8.89197	-0.696918	1.79663	-0.387903	0.698088	0.985386	NS
hsa-miR-214-3p	0.734897	0.963077	2.52287	0.381739	0.702655	0.985386	NS
hsa-miR-1226-3p	1.9742	0.478658	1.27081	0.376655	0.70643	0.985386	NS
hsa-miR-454-5p	3.31098	0.370044	0.993829	0.372341	0.709639	0.985386	NS
hsa-miR-335-5p	19.8467	0.185659	0.503006	0.369099	0.712054	0.985386	NS
hsa-miR-1179	1.00672	-0.784024	2.15648	-0.363567	0.716181	0.985386	NS
hsa-miR-5189-3p	0.55713	-0.680214	1.87699	-0.362397	0.717056	0.985386	NS
hsa-miR-301a-3p	4.40011	-0.331105	0.920586	-0.359668	0.719096	0.985386	NS
hsa-miR-6747-3p	0.453918	-0.888452	2.48475	-0.357562	0.720671	0.985386	NS
hsa-miR-6764-5p	0.429538	-1.05889	2.98554	-0.354673	0.722835	0.985386	NS
hsa-miR-7706	1.93835	0.407172	1.1553	0.352439	0.724509	0.985386	NS
hsa-miR-6877-5p	0.852108	-0.691381	1.98272	-0.348704	0.727312	0.985386	NS
hsa-miR-4785	0.403192	-0.729753	2.09982	-0.347531	0.728192	0.985386	NS
hsa-miR-181a-3p	12.1095	0.230323	0.674638	0.341403	0.732801	0.985386	NS
hsa-miR-412-5p	0.37185	-0.769929	2.25701	-0.341128	0.733007	0.985386	NS
hsa-miR-196a-5p	3.98002	-0.336648	1.00097	-0.336323	0.736627	0.985386	NS
hsa-miR-548k	0.611878	0.805362	2.40774	0.334488	0.738011	0.985386	NS
hsa-miR-141-5p	0.528121	-0.909105	2.81264	-0.323221	0.746528	0.985386	NS
hsa-miR-181c-5p	1.74137	-0.403254	1.24782	-0.323168	0.746568	0.985386	NS
hsa-miR-30b-5p	3.26958	0.311051	0.963527	0.322826	0.746827	0.985386	NS
hsa-miR-889-3p	1.00859	0.649415	2.04584	0.317432	0.750916	0.985386	NS
hsa-miR-379-5p	12.5397	0.230835	0.731056	0.315755	0.752189	0.985386	NS
hsa-miR-1287-5p	3.32264	0.266335	0.871789	0.305504	0.759982	0.985386	NS
hsa-miR-98-5p	36.6849	-0.13715	0.451122	-0.30402	0.761113	0.985386	NS
hsa-miR-133a-3p	3.58911	-0.353413	1.17056	-0.301917	0.762715	0.985386	NS
hsa-miR-3928-3p	1.24858	0.442376	1.4676	0.301429	0.763087	0.985386	NS
hsa-miR-425-5p	653.745	-0.0844367	0.282376	-0.299022	0.764923	0.985386	NS
hsa-miR-664b-5p	2.01178	-0.340808	1.14396	-0.29792	0.765765	0.985386	NS
hsa-miR-1247-5p	7.59641	0.345955	1.16728	0.296378	0.766942	0.985386	NS
hsa-miR-3605-3p	0.491613	-0.667769	2.25473	-0.296164	0.767104	0.985386	NS
hsa-miR-941	27.7567	0.150813	0.511043	0.295108	0.767911	0.985386	NS
hsa-miR-627-5p	1.4543	-0.631725	2.14355	-0.294709	0.768216	0.985386	NS
hsa-miR-766-3p	2.77358	0.2922	1.00497	0.290755	0.771239	0.985386	NS
hsa-miR-15a-5p	26.8834	0.141468	0.487259	0.290335	0.77156	0.985386	NS
hsa-miR-3615	380.468	0.112182	0.388024	0.289111	0.772496	0.985386	NS
hsa-miR-5001-3p	0.467861	-0.826747	2.8721	-0.287854	0.773458	0.985386	NS
hsa-miR-199a-5p	9.45505	0.215117	0.763442	0.281773	0.778118	0.985386	NS
hsa-miR-200a-3p	12.3039	-0.201692	0.721164	-0.279676	0.779726	0.985386	NS
hsa-miR-497-5p	0.809919	-0.52075	1.86234	-0.279622	0.779768	0.985386	NS
hsa-miR-760	2.69031	-0.300867	1.08434	-0.277466	0.781422	0.985386	NS
hsa-miR-27b-3p	174.635	0.105277	0.385376	0.273179	0.784715	0.985386	NS
hsa-miR-6843-3p	0.487116	0.668103	2.45413	0.272237	0.78544	0.985386	NS
hsa-miR-598-3p	7.48468	0.164018	0.606444	0.270459	0.786807	0.985386	NS
hsa-miR-1307-3p	142.985	-0.139646	0.521691	-0.26768	0.788946	0.985386	NS
hsa-miR-548q	0.337387	-0.831982	3.11141	-0.267397	0.789163	0.985386	NS
hsa-miR-7976	0.913591	-0.495307	1.91457	-0.258705	0.795863	0.985386	NS
hsa-miR-424-5p	5.91706	0.26855	1.03875	0.258532	0.795996	0.985386	NS
hsa-miR-185-3p	10.1211	-0.137844	0.552178	-0.249637	0.802868	0.985386	NS
hsa-miR-369-5p	4.44938	-0.239632	0.973081	-0.246261	0.80548	0.985386	NS
hsa-miR-494-3p	0.409146	-0.647931	2.68345	-0.241455	0.809203	0.985386	NS
hsa-miR-487b-3p	1.5596	0.323879	1.34271	0.241213	0.80939	0.985386	NS
hsa-miR-505-5p	4.02686	0.197087	0.875282	0.22517	0.821847	0.985386	NS
hsa-miR-28-5p	2.78468	0.242104	1.07588	0.225028	0.821957	0.985386	NS
hsa-miR-2277-3p	1.16261	-0.279231	1.24942	-0.223488	0.823155	0.985386	NS
hsa-miR-664a-3p	2.08133	0.259618	1.18375	0.219318	0.826403	0.985386	NS
hsa-miR-9-5p	35.9682	-0.17167	0.789214	-0.217521	0.827803	0.985386	NS
hsa-miR-629-3p	0.981868	0.456335	2.10038	0.217263	0.828003	0.985386	NS
hsa-miR-1224-5p	0.291849	-0.613875	2.92116	-0.210147	0.833553	0.985386	NS
hsa-miR-365a-5p	0.835571	-0.607847	2.89783	-0.20976	0.833855	0.985386	NS
hsa-miR-3188	0.530264	0.536343	2.57378	0.208387	0.834927	0.985386	NS
hsa-miR-6842-5p	0.431035	0.471466	2.27042	0.207656	0.835498	0.985386	NS
hsa-miR-3679-5p	0.418638	-0.563253	2.73344	-0.20606	0.836744	0.985386	NS
hsa-miR-181c-3p	0.502223	0.43885	2.13379	0.205667	0.837051	0.985386	NS
hsa-miR-3200-5p	0.553881	0.464302	2.29698	0.202136	0.839811	0.985386	NS
hsa-miR-1292-5p	1.33374	0.355182	1.82211	0.194929	0.845448	0.985386	NS
hsa-miR-365b-3p	2.10305	0.251954	1.29532	0.194511	0.845776	0.985386	NS
hsa-miR-23b-5p	1.2432	-0.317636	1.65078	-0.192416	0.847417	0.985386	NS
hsa-miR-374b-5p	2.57884	0.201649	1.05514	0.191112	0.848438	0.985386	NS
hsa-miR-31-5p	0.963494	0.375099	2.00832	0.186772	0.851839	0.985386	NS
hsa-miR-143-3p	1010.2	-0.0875251	0.471143	-0.185772	0.852624	0.985386	NS
hsa-miR-23a-5p	1.03235	-0.695851	3.79247	-0.183482	0.85442	0.985386	NS
hsa-miR-625-3p	78.0317	0.104727	0.573814	0.18251	0.855183	0.985386	NS
hsa-miR-874-3p	15.5989	0.123743	0.686001	0.180382	0.856852	0.985386	NS
hsa-miR-6805-5p	0.414841	-0.535549	3.01406	-0.177683	0.858972	0.985386	NS
hsa-miR-374a-5p	9.92134	-0.0985521	0.55518	-0.177514	0.859105	0.985386	NS
hsa-miR-6813-5p	0.736885	0.396852	2.25126	0.17628	0.860074	0.985386	NS
hsa-miR-589-5p	10.1983	-0.132725	0.788511	-0.168324	0.866329	0.985386	NS
hsa-miR-361-3p	61.8133	-0.0771027	0.472383	-0.163221	0.870344	0.985386	NS
hsa-miR-30a-5p	68.8516	-0.0814924	0.500968	-0.16267	0.870778	0.985386	NS
hsa-miR-4446-3p	3.02637	0.171245	1.05548	0.162244	0.871114	0.985386	NS
hsa-miR-301b-3p	0.274777	-0.523365	3.2616	-0.160463	0.872516	0.985386	NS
hsa-miR-26a-5p	549.425	-0.0385552	0.242105	-0.15925	0.873472	0.985386	NS
hsa-miR-1250-5p	0.739694	0.300229	1.89507	0.158427	0.874121	0.985386	NS
hsa-miR-652-3p	16.7908	-0.0997933	0.632824	-0.157695	0.874697	0.985386	NS
hsa-miR-1271-5p	0.348417	0.467861	3.10921	0.150476	0.880389	0.985386	NS
hsa-miR-628-3p	11.5079	-0.113803	0.769996	-0.147797	0.882503	0.985386	NS
hsa-miR-337-5p	0.659227	0.351351	2.44011	0.14399	0.885509	0.985386	NS
hsa-miR-543	0.349212	-0.358594	2.53755	-0.141315	0.887621	0.985386	NS
hsa-miR-671-5p	20.5013	0.0659509	0.487277	0.135346	0.892339	0.985386	NS
hsa-miR-636	2.22638	-0.189207	1.40664	-0.13451	0.892999	0.985386	NS
hsa-miR-455-5p	1.27775	-0.446367	3.33501	-0.133843	0.893527	0.985386	NS
hsa-miR-4433b-3p	1.26237	0.229928	1.74398	0.131841	0.89511	0.985386	NS
hsa-miR-28-3p	114.527	-0.0519883	0.395619	-0.13141	0.895451	0.985386	NS
hsa-miR-3617-5p	0.300429	-0.455803	3.54951	-0.128413	0.897822	0.985386	NS
hsa-miR-654-3p	4.81758	-0.11282	0.98024	-0.115095	0.90837	0.985386	NS
hsa-miR-1273h-3p	1.09199	0.136801	1.19371	0.114602	0.908761	0.985386	NS
hsa-let-7a-3p	1.15052	0.207628	1.87494	0.110739	0.911824	0.985386	NS
hsa-miR-365b-5p	0.500865	-0.304178	2.7941	-0.108864	0.91331	0.985386	NS
hsa-miR-6820-3p	0.91829	0.260702	2.40405	0.108443	0.913645	0.985386	NS
hsa-miR-491-5p	4.24948	-0.0971232	0.953546	-0.101855	0.918872	0.985386	NS
hsa-miR-6741-5p	0.733694	0.294722	2.96319	0.099461	0.920772	0.985386	NS
hsa-miR-769-3p	0.390285	-0.270162	2.74696	-0.0983495	0.921655	0.985386	NS
hsa-miR-152-3p	19.0019	-0.0474773	0.49079	-0.0967365	0.922936	0.985386	NS
hsa-miR-16-2-3p	0.306666	0.309704	3.2424	0.0955168	0.923904	0.985386	NS
hsa-miR-551a	1.57974	0.163849	1.72738	0.0948541	0.924431	0.985386	NS
hsa-miR-493-3p	1.62264	-0.144608	1.54955	-0.0933226	0.925647	0.985386	NS
hsa-let-7a-5p	4869.42	0.0292915	0.321818	0.0910186	0.927478	0.985386	NS
hsa-miR-140-5p	18.3213	0.0583423	0.650552	0.0896812	0.928541	0.985386	NS
hsa-miR-99b-3p	1.18456	0.140701	1.64643	0.0854582	0.931897	0.985386	NS
hsa-miR-6793-5p	0.909462	-0.177688	2.08426	-0.0852524	0.932061	0.985386	NS
hsa-miR-142-3p	1044.54	-0.03579	0.421138	-0.0849842	0.932274	0.985386	NS
hsa-miR-125a-3p	1.77299	-0.119035	1.43507	-0.0829476	0.933893	0.985386	NS
hsa-miR-130b-5p	2.96955	0.0844673	1.11243	0.0759301	0.939475	0.987706	NS
hsa-let-7g-5p	527.106	-0.0223525	0.317103	-0.0704896	0.943804	0.987706	NS
hsa-miR-1237-3p	1.5146	-0.109208	1.65177	-0.0661159	0.947286	0.987706	NS
hsa-miR-107	5.84022	-0.0448737	0.684672	-0.0655404	0.947744	0.987706	NS
hsa-miR-369-3p	1.3084	0.0717954	1.31578	0.0545651	0.956485	0.987706	NS
hsa-miR-1468-5p	2.19921	-0.0609609	1.15767	-0.052658	0.958004	0.987706	NS
hsa-miR-3667-5p	0.72051	0.12784	2.54678	0.0501969	0.959965	0.987706	NS
hsa-let-7b-3p	3.3469	-0.0490072	1.02446	-0.047837	0.961846	0.987706	NS
hsa-miR-26a-2-3p	0.295612	0.166469	3.5925	0.0463381	0.963041	0.987706	NS
hsa-miR-18a-5p	5.58074	0.0398375	0.876577	0.0454467	0.963751	0.987706	NS
hsa-miR-382-3p	0.402196	0.141723	3.22506	0.0439444	0.964949	0.987706	NS
hsa-miR-542-5p	0.564042	-0.117192	2.80398	-0.0417949	0.966662	0.987706	NS
hsa-miR-99a-3p	0.37632	-0.108432	2.74679	-0.039476	0.968511	0.987706	NS
hsa-miR-548e-3p	0.896878	0.0861903	2.21333	0.0389415	0.968937	0.987706	NS
hsa-miR-324-5p	3.50727	0.0321154	0.940425	0.0341498	0.972758	0.989205	NS
hsa-miR-29b-3p	7.98691	-0.019908	0.691337	-0.0287964	0.977027	0.989888	NS
hsa-miR-27a-5p	2.10126	0.0285474	1.14044	0.0250319	0.98003	0.989888	NS
hsa-miR-329-3p	1.2652	0.0758471	3.38231	0.0224247	0.982109	0.989888	NS
hsa-miR-29c-5p	2.11777	0.024915	1.18941	0.0209473	0.983288	0.989888	NS
hsa-miR-362-5p	1.12618	0.0269701	1.45246	0.0185686	0.985185	0.989888	NS
hsa-miR-370-3p	8.31023	0.0123998	1.03993	0.0119237	0.990486	0.992845	NS
hsa-miR-618	0.560197	-0.00633285	2.52754	-0.00250554	0.998001	0.998001	NS

## Sheet: BPL_ET11 vs NP_ET11
Supplementary Table 1 The DEmiRs lists of each comparison at different time-points between different reproductive outcomes.
Comparison: BPL at ET11 vs NP at ET11
miRNA_id	baseMean	log2FoldChange	lfcSE	stat	pvalue	padj	Regulation
hsa-miR-5196-3p	1.07814	15.2893	2.2172	6.89579	5.35669e-12	2.25517e-09	UP
hsa-miR-206	11.3299	-2.80971	0.722705	-3.88777	0.000101168	0.0212959	DOWN
hsa-miR-942-5p	9.90456	-1.54933	0.504233	-3.07264	0.00212175	0.257499	DOWN
novel.193	5.33639	11.3803	3.75602	3.02988	0.00244655	0.257499	UP
hsa-miR-1247-5p	7.59641	3.3558	1.2139	2.76448	0.00570142	0.48006	UP
hsa-miR-296-5p	2.69694	-3.16103	1.23919	-2.55088	0.0107451	0.708473	DOWN
hsa-miR-320c	67.9352	1.33352	0.529453	2.51867	0.0117798	0.708473	UP
novel.129	27.9996	6.64416	2.69681	2.46371	0.0137506	0.723626	UP
hsa-miR-483-5p	113.561	1.64603	0.775483	2.12258	0.0337889	0.990552	UP
hsa-miR-139-5p	4.89968	1.67119	0.794743	2.1028	0.0354831	0.990552	UP
hsa-miR-130a-3p	7.68289	-1.12013	0.5453	-2.05416	0.0399601	0.990552	DOWN
hsa-miR-133a-3p	3.58911	-2.28957	1.11475	-2.05389	0.0399865	0.990552	DOWN
hsa-miR-30a-3p	11.7001	1.70996	0.835456	2.04673	0.0406842	0.990552	UP
hsa-miR-222-3p	45.5205	-0.890015	0.447922	-1.98699	0.0469241	0.990552	NS
hsa-miR-18a-3p	7.48567	-1.17556	0.603706	-1.94724	0.0515056	0.990552	NS
hsa-miR-320a	415.923	0.775914	0.398875	1.94526	0.0517442	0.990552	NS
hsa-miR-2277-3p	1.16261	-2.31642	1.19162	-1.94392	0.051905	0.990552	NS
hsa-miR-518b	1.69008	-3.04922	1.59058	-1.91705	0.0552322	0.990552	NS
hsa-miR-542-3p	0.823065	-3.83591	2.01938	-1.89955	0.0574916	0.990552	NS
hsa-miR-425-5p	653.745	-0.534253	0.281742	-1.89625	0.0579266	0.990552	NS
hsa-miR-493-5p	2.104	2.40747	1.30248	1.84837	0.0645482	0.990552	NS
hsa-miR-320b	9.89977	1.13006	0.613164	1.84299	0.0653301	0.990552	NS
hsa-miR-589-5p	10.1983	-1.40481	0.767923	-1.82936	0.0673456	0.990552	NS
hsa-miR-3200-3p	0.977708	-3.83018	2.17128	-1.76402	0.077729	0.990552	NS
hsa-miR-221-3p	360.292	0.652846	0.389321	1.67688	0.0935651	0.990552	NS
hsa-miR-323b-3p	4.48985	-1.7354	1.03711	-1.6733	0.0942686	0.990552	NS
hsa-miR-576-5p	17.7714	-0.968669	0.580337	-1.66915	0.0950879	0.990552	NS
hsa-miR-3188	0.530264	4.26127	2.56877	1.65888	0.09714	0.990552	NS
hsa-miR-3158-3p	3.57957	-1.78734	1.08784	-1.64301	0.100381	0.990552	NS
hsa-miR-421	5.59787	-1.14531	0.703079	-1.62899	0.103316	0.990552	NS
hsa-miR-134-5p	31.0723	0.976585	0.59982	1.62813	0.103497	0.990552	NS
hsa-miR-1307-5p	3.18205	-1.46189	0.905544	-1.61437	0.106447	0.990552	NS
hsa-miR-941	27.7567	-0.798831	0.503124	-1.58774	0.112344	0.990552	NS
hsa-miR-205-5p	50.6013	0.961187	0.626884	1.53328	0.125208	0.990552	NS
hsa-miR-22-3p	144.222	-0.441624	0.288823	-1.52905	0.126253	0.990552	NS
hsa-miR-30e-5p	192.664	-0.515096	0.340497	-1.51277	0.130337	0.990552	NS
hsa-miR-363-3p	58.9484	-0.63811	0.429014	-1.48739	0.136913	0.990552	NS
hsa-miR-335-5p	19.8467	-0.71779	0.487434	-1.47259	0.140862	0.990552	NS
hsa-miR-214-3p	0.734897	-3.5896	2.45795	-1.4604	0.144179	0.990552	NS
hsa-miR-186-5p	53.2462	-0.583549	0.404724	-1.44184	0.149346	0.990552	NS
hsa-miR-27b-3p	174.635	0.546191	0.38494	1.4189	0.155928	0.990552	NS
hsa-miR-500a-3p	4.38734	-1.07211	0.757713	-1.41493	0.157088	0.990552	NS
hsa-miR-125a-3p	1.77299	-1.9497	1.38648	-1.40623	0.159656	0.990552	NS
hsa-miR-5010-3p	1.13473	-2.11921	1.50756	-1.40572	0.159806	0.990552	NS
hsa-miR-4433b-5p	103.525	0.8799	0.629238	1.39836	0.162005	0.990552	NS
hsa-miR-23a-3p	428.51	-0.369917	0.265078	-1.3955	0.162864	0.990552	NS
hsa-miR-219a-2-3p	2.83762	-2.35719	1.69269	-1.39257	0.163749	0.990552	NS
hsa-miR-30d-5p	1018.34	-0.292599	0.21165	-1.38247	0.166829	0.990552	NS
hsa-miR-584-5p	269.822	0.634272	0.465148	1.36359	0.172696	0.990552	NS
hsa-miR-2115-5p	0.633128	-3.35366	2.46354	-1.36132	0.173413	0.990552	NS
hsa-miR-19b-3p	52.6478	-0.625355	0.459832	-1.35996	0.173841	0.990552	NS
hsa-miR-30a-5p	68.8516	0.672611	0.502723	1.33794	0.180917	0.990552	NS
hsa-miR-151a-3p	180.583	0.639735	0.48128	1.32924	0.18377	0.990552	NS
hsa-miR-3064-5p	0.52509	-2.92252	2.2379	-1.30592	0.19158	0.990552	NS
hsa-miR-6820-3p	0.91829	-3.07839	2.37692	-1.29512	0.195279	0.990552	NS
hsa-miR-454-3p	29.9314	-0.564743	0.436603	-1.29349	0.195841	0.990552	NS
hsa-miR-125b-5p	290.752	0.702219	0.545698	1.28683	0.198155	0.990552	NS
hsa-miR-22-5p	3.78125	1.56128	1.21612	1.28382	0.199203	0.990552	NS
hsa-miR-190a-5p	14.46	-0.594474	0.465283	-1.27766	0.201369	0.990552	NS
hsa-miR-744-5p	135.848	0.496762	0.391861	1.2677	0.204906	0.990552	NS
hsa-miR-144-5p	29.8521	-0.627955	0.502288	-1.25019	0.211231	0.990552	NS
hsa-miR-143-3p	1010.2	-0.586529	0.470221	-1.24735	0.21227	0.990552	NS
hsa-miR-326	21.1297	0.740845	0.594722	1.2457	0.212874	0.990552	NS
hsa-miR-411-5p	3.14611	1.17716	0.94588	1.24451	0.213312	0.990552	NS
hsa-let-7e-5p	65.8149	0.546243	0.441334	1.23771	0.215823	0.990552	NS
hsa-miR-7-5p	36.1579	-0.594041	0.482105	-1.23218	0.217881	0.990552	NS
hsa-miR-122-5p	40559.9	1.02624	0.844209	1.21562	0.22413	0.990552	NS
hsa-miR-502-3p	8.50318	-0.80689	0.665479	-1.2125	0.225323	0.990552	NS
hsa-miR-451a	804.868	-0.438221	0.361454	-1.21238	0.225365	0.990552	NS
hsa-miR-145-5p	7.87846	-0.807784	0.681474	-1.18535	0.23588	0.990552	NS
hsa-miR-381-3p	6.20048	-0.872268	0.740667	-1.17768	0.238925	0.990552	NS
hsa-miR-199b-5p	3.37433	-1.18622	1.01121	-1.17306	0.240771	0.990552	NS
hsa-miR-660-5p	167.231	-0.485928	0.417081	-1.16507	0.243991	0.990552	NS
hsa-miR-516b-5p	1.75816	-1.89814	1.64086	-1.1568	0.247356	0.990552	NS
hsa-miR-21-5p	2922.37	-0.33716	0.293526	-1.14865	0.250698	0.990552	NS
hsa-miR-195-5p	7.98487	-0.659749	0.576611	-1.14418	0.252547	0.990552	NS
hsa-miR-128-3p	85.3434	-0.47809	0.420329	-1.13742	0.255364	0.990552	NS
hsa-miR-132-3p	9.90655	-0.696095	0.617193	-1.12784	0.259388	0.990552	NS
hsa-miR-628-3p	11.5079	-0.839747	0.752435	-1.11604	0.264405	0.990552	NS
hsa-miR-32-5p	6.08839	-0.838331	0.755273	-1.10997	0.267012	0.990552	NS
hsa-miR-625-5p	2.23806	-0.988285	0.899907	-1.09821	0.272113	0.990552	NS
hsa-miR-10a-5p	159.086	-0.495097	0.452022	-1.09529	0.273387	0.990552	NS
hsa-miR-144-3p	13.5617	-0.728802	0.667214	-1.09231	0.274699	0.990552	NS
hsa-miR-885-3p	9.88041	1.29145	1.18597	1.08894	0.27618	0.990552	NS
hsa-miR-99a-5p	106.384	0.540441	0.497946	1.08534	0.277771	0.990552	NS
hsa-miR-505-3p	2.30604	-1.31239	1.2159	-1.07935	0.28043	0.990552	NS
hsa-miR-25-3p	2234.42	-0.288931	0.267723	-1.07921	0.280492	0.990552	NS
hsa-miR-181c-5p	1.74137	-1.25058	1.16798	-1.07072	0.284295	0.990552	NS
hsa-miR-369-5p	4.44938	-0.9983	0.934696	-1.06805	0.285499	0.990552	NS
hsa-miR-361-5p	93.0135	-0.541815	0.509991	-1.0624	0.288053	0.990552	NS
hsa-miR-146b-3p	4.91492	0.816627	0.770435	1.05996	0.289164	0.990552	NS
hsa-miR-574-3p	20.2558	-0.55996	0.540555	-1.0359	0.300249	0.990552	NS
hsa-miR-1270	2.11362	-1.48384	1.43318	-1.03534	0.300508	0.990552	NS
hsa-miR-509-3p	3.30493	-1.45403	1.41025	-1.03105	0.302517	0.990552	NS
hsa-miR-376a-3p	0.769871	2.57252	2.52313	1.01957	0.307931	0.990552	NS
hsa-miR-125a-5p	165.515	0.465327	0.456634	1.01904	0.308185	0.990552	NS
hsa-miR-550a-3p	0.462063	-2.58974	2.54179	-1.01886	0.308267	0.990552	NS
hsa-miR-6514-5p	0.643806	2.57	2.55975	1.004	0.315376	0.990552	NS
hsa-miR-100-5p	50.4028	0.649425	0.650674	0.998081	0.31824	0.990552	NS
hsa-miR-378a-3p	92.1272	0.430865	0.434021	0.992729	0.320842	0.990552	NS
hsa-miR-200b-3p	6.3479	0.929907	0.937492	0.99191	0.321242	0.990552	NS
hsa-miR-424-5p	5.91706	-0.999901	1.00929	-0.990697	0.321834	0.990552	NS
hsa-miR-204-5p	7.02234	-0.776483	0.784103	-0.990282	0.322036	0.990552	NS
hsa-miR-130b-5p	2.96955	-1.02796	1.04052	-0.98793	0.323187	0.990552	NS
hsa-miR-335-3p	6.79923	0.654047	0.665698	0.982499	0.325854	0.990552	NS
hsa-miR-338-3p	8.18592	-0.700418	0.718282	-0.975129	0.329496	0.990552	NS
hsa-miR-429	1.07502	-1.99734	2.07033	-0.964743	0.334673	0.990552	NS
hsa-miR-29c-5p	2.11777	-1.06297	1.11376	-0.954394	0.339884	0.990552	NS
hsa-miR-181d-5p	4.03825	-0.856705	0.906076	-0.945511	0.344398	0.990552	NS
novel.74	46.0188	-0.555464	0.58937	-0.94247	0.345952	0.990552	NS
hsa-miR-375	146.231	0.532755	0.565734	0.941704	0.346344	0.990552	NS
hsa-miR-636	2.22638	1.33719	1.4207	0.941219	0.346593	0.990552	NS
hsa-miR-766-3p	2.77358	-0.869726	0.927244	-0.937969	0.34826	0.990552	NS
hsa-miR-126-5p	436.304	0.288903	0.30942	0.933691	0.350463	0.990552	NS
hsa-miR-25-5p	7.83835	-0.487331	0.524453	-0.929217	0.352777	0.990552	NS
hsa-miR-5698	0.656636	2.48388	2.68676	0.924489	0.355232	0.990552	NS
hsa-miR-4435	0.596454	2.26146	2.45454	0.921339	0.356874	0.990552	NS
hsa-miR-618	0.560197	-2.27982	2.47578	-0.920849	0.357129	0.990552	NS
hsa-miR-143-5p	2.06462	-1.06775	1.16523	-0.916344	0.359487	0.990552	NS
hsa-miR-140-3p	104.475	-0.335044	0.366328	-0.914603	0.3604	0.990552	NS
hsa-miR-412-5p	0.37185	-2.02185	2.21117	-0.914384	0.360515	0.990552	NS
hsa-miR-23b-5p	1.2432	1.49893	1.66508	0.900214	0.368007	0.990552	NS
hsa-miR-3614-5p	3.17618	-1.23129	1.36779	-0.900206	0.368011	0.990552	NS
hsa-miR-34c-5p	0.736655	-1.48501	1.65431	-0.897662	0.369366	0.990552	NS
hsa-miR-374a-5p	9.92134	-0.472607	0.535147	-0.883135	0.377164	0.990552	NS
hsa-miR-6741-3p	3.09322	-1.42049	1.61135	-0.881552	0.378019	0.990552	NS
hsa-miR-139-3p	49.5236	0.419505	0.48042	0.873204	0.382552	0.990552	NS
hsa-miR-29c-3p	182.207	-0.227524	0.261668	-0.869512	0.384567	0.990552	NS
hsa-miR-223-3p	8158.33	-0.478224	0.550894	-0.868086	0.385347	0.990552	NS
hsa-miR-26b-5p	720.027	-0.228936	0.263978	-0.867253	0.385803	0.990552	NS
hsa-miR-28-5p	2.78468	0.915945	1.06334	0.861387	0.389025	0.990552	NS
hsa-miR-301a-3p	4.40011	-0.748115	0.871803	-0.858124	0.390824	0.990552	NS
hsa-miR-126-3p	3329.86	0.219506	0.257867	0.851236	0.394638	0.990552	NS
hsa-miR-551a	1.57974	-1.42394	1.6869	-0.844114	0.398605	0.990552	NS
hsa-miR-141-3p	15.7518	0.47851	0.570779	0.838347	0.401836	0.990552	NS
hsa-miR-629-3p	0.981868	-1.72561	2.06082	-0.837343	0.4024	0.990552	NS
hsa-miR-92a-3p	13953.3	-0.307603	0.369415	-0.832674	0.405029	0.990552	NS
novel.75	8.89197	1.49553	1.81105	0.825781	0.408928	0.990552	NS
hsa-miR-146b-5p	54.8437	0.366497	0.446097	0.821563	0.411326	0.990552	NS
hsa-miR-218-5p	4.87988	0.985233	1.20283	0.819096	0.412731	0.990552	NS
hsa-miR-1468-5p	2.19921	0.948415	1.16365	0.815038	0.415051	0.990552	NS
hsa-miR-3198	0.783134	1.38323	1.70811	0.809803	0.418054	0.990552	NS
hsa-miR-148b-3p	143.59	0.185952	0.230077	0.808217	0.418965	0.990552	NS
hsa-miR-146a-5p	1210.85	-0.234614	0.291639	-0.804468	0.421127	0.990552	NS
hsa-miR-486-5p	31257.4	-0.33389	0.417738	-0.799282	0.424127	0.990552	NS
hsa-miR-501-3p	28.8575	0.351433	0.443674	0.792096	0.428304	0.990552	NS
hsa-miR-4750-5p	0.540847	1.90238	2.40406	0.791321	0.428757	0.990552	NS
hsa-miR-382-5p	92.8119	0.428594	0.547328	0.783066	0.433589	0.990552	NS
hsa-miR-379-5p	12.5397	-0.555835	0.716433	-0.775838	0.437845	0.990552	NS
hsa-miR-450b-5p	4.35952	-0.818724	1.05666	-0.774826	0.438443	0.990552	NS
hsa-miR-454-5p	3.31098	-0.690466	0.899744	-0.767402	0.442842	0.990552	NS
hsa-miR-497-5p	0.809919	-1.38438	1.80998	-0.764862	0.444354	0.990552	NS
hsa-miR-185-3p	10.1211	-0.421781	0.553066	-0.762624	0.445687	0.990552	NS
hsa-miR-224-5p	1.49314	0.837288	1.09811	0.762479	0.445774	0.990552	NS
hsa-miR-107	5.84022	0.524193	0.691481	0.758072	0.448408	0.990552	NS
hsa-miR-190b	12.6459	-0.480302	0.634382	-0.757118	0.448979	0.990552	NS
hsa-miR-4772-3p	2.68702	-0.94592	1.25467	-0.753922	0.450896	0.990552	NS
hsa-miR-3124-5p	1.44053	-1.18047	1.57324	-0.750346	0.453046	0.990552	NS
hsa-miR-505-5p	4.02686	-0.615025	0.821821	-0.748368	0.454238	0.990552	NS
hsa-miR-3928-3p	1.24858	1.08744	1.45621	0.746758	0.45521	0.990552	NS
hsa-miR-874-3p	15.5989	-0.504029	0.6757	-0.745935	0.455707	0.990552	NS
hsa-miR-542-5p	0.564042	-2.05768	2.76118	-0.745215	0.456142	0.990552	NS
hsa-miR-450a-2-3p	0.454298	-2.10678	2.8678	-0.734632	0.462564	0.990552	NS
hsa-miR-185-5p	168.492	-0.297985	0.408467	-0.729521	0.465683	0.990552	NS
hsa-let-7i-3p	1.20326	-1.06898	1.47464	-0.724908	0.468508	0.990552	NS
hsa-miR-1-3p	21.2419	-0.518815	0.720315	-0.720262	0.471364	0.990552	NS
hsa-miR-671-3p	7.88723	-0.501828	0.705301	-0.71151	0.476768	0.990552	NS
hsa-miR-484	231.181	-0.231489	0.327356	-0.70715	0.479474	0.990552	NS
hsa-miR-1287-5p	3.32264	0.601111	0.850619	0.706675	0.479768	0.990552	NS
hsa-miR-181a-3p	12.1095	-0.465056	0.65935	-0.705325	0.480608	0.990552	NS
hsa-miR-365b-3p	2.10305	0.906789	1.28962	0.703143	0.481967	0.990552	NS
hsa-miR-28-3p	114.527	0.277017	0.395811	0.699871	0.484008	0.990552	NS
hsa-miR-330-3p	0.504872	-2.15897	3.09399	-0.697795	0.485305	0.990552	NS
hsa-miR-93-3p	11.3763	-0.425067	0.613431	-0.692934	0.488351	0.990552	NS
hsa-miR-7976	0.913591	-1.29853	1.89675	-0.684607	0.493592	0.990552	NS
hsa-miR-10b-3p	1.04617	-1.52141	2.24426	-0.677909	0.49783	0.990552	NS
hsa-miR-423-5p	2726.5	0.220995	0.330143	0.669391	0.503246	0.990552	NS
hsa-miR-7-1-3p	0.461934	-1.55127	2.36556	-0.655771	0.511972	0.990552	NS
hsa-miR-98-5p	36.6849	0.291439	0.446508	0.652708	0.513944	0.990552	NS
hsa-miR-199a-3p	573.993	0.177585	0.27259	0.651475	0.51474	0.990552	NS
hsa-miR-1296-5p	3.58632	-0.604571	0.93252	-0.64832	0.516778	0.990552	NS
hsa-miR-27a-5p	2.10126	-0.671867	1.04532	-0.642736	0.520395	0.990552	NS
hsa-miR-99b-5p	102.249	0.282017	0.43878	0.642729	0.5204	0.990552	NS
hsa-miR-1304-3p	4.71857	0.453835	0.706676	0.642212	0.520736	0.990552	NS
hsa-let-7g-5p	527.106	-0.202886	0.316143	-0.641753	0.521034	0.990552	NS
hsa-miR-6501-5p	0.435228	-1.83482	2.89083	-0.634702	0.525623	0.990552	NS
hsa-miR-122-3p	8.63311	1.80851	2.85907	0.632552	0.527026	0.990552	NS
hsa-miR-127-3p	22.4367	0.408117	0.648084	0.629728	0.528873	0.990552	NS
hsa-miR-642a-3p	0.692235	-1.38431	2.19914	-0.62948	0.529035	0.990552	NS
hsa-let-7c-5p	789.676	-0.364979	0.583802	-0.625176	0.531856	0.990552	NS
hsa-miR-26b-3p	3.88538	0.463742	0.747323	0.620537	0.534904	0.990552	NS
hsa-miR-7850-5p	0.648477	-1.50505	2.42648	-0.620263	0.535084	0.990552	NS
hsa-let-7a-5p	4869.42	0.196912	0.321231	0.612992	0.539882	0.990552	NS
hsa-miR-548e-3p	0.896878	-1.31902	2.1621	-0.610062	0.541821	0.990552	NS
hsa-miR-340-5p	24.6532	-0.342168	0.563691	-0.607013	0.543842	0.990552	NS
hsa-miR-483-3p	45.8952	0.952475	1.57071	0.606398	0.544251	0.990552	NS
hsa-miR-889-3p	1.00859	-1.19476	1.98496	-0.601905	0.547237	0.990552	NS
hsa-miR-6843-3p	0.487116	-1.43531	2.40779	-0.596113	0.5511	0.990552	NS
hsa-miR-17-3p	1.23303	-1.18778	2.00484	-0.592458	0.553544	0.990552	NS
hsa-miR-181b-5p	24.1524	-0.248607	0.419756	-0.592267	0.553672	0.990552	NS
hsa-miR-6842-5p	0.431035	-1.31101	2.22459	-0.589324	0.555644	0.990552	NS
hsa-miR-486-3p	32.2861	-0.325465	0.558557	-0.582689	0.560103	0.990552	NS
hsa-miR-1273h-3p	1.09199	-0.670079	1.15507	-0.580121	0.561833	0.990552	NS
hsa-miR-129-5p	1.32404	0.669584	1.15472	0.579868	0.562004	0.990552	NS
hsa-miR-152-3p	19.0019	0.283867	0.490698	0.578495	0.56293	0.990552	NS
hsa-miR-629-5p	105.392	-0.204929	0.358238	-0.572047	0.56729	0.990552	NS
hsa-miR-21-3p	1.6347	-0.703022	1.24404	-0.565114	0.571996	0.990552	NS
hsa-miR-31-5p	0.963494	1.12374	1.99485	0.563319	0.573218	0.990552	NS
hsa-miR-3173-5p	2.49405	0.602088	1.07092	0.562214	0.57397	0.990552	NS
hsa-let-7b-3p	3.3469	-0.548065	0.980233	-0.559117	0.576082	0.990552	NS
hsa-miR-29a-3p	469.686	-0.185213	0.332986	-0.556219	0.578061	0.990552	NS
hsa-miR-543	0.349212	-1.37985	2.49895	-0.552172	0.58083	0.990552	NS
hsa-miR-3200-5p	0.553881	1.25933	2.28578	0.550943	0.581673	0.990552	NS
hsa-miR-4742-3p	1.95848	-0.568976	1.03735	-0.548491	0.583355	0.990552	NS
hsa-miR-5187-5p	2.82039	-0.544298	1.00336	-0.542476	0.587491	0.990552	NS
hsa-miR-4785	0.403192	-1.11471	2.05774	-0.541714	0.588016	0.990552	NS
hsa-miR-2355-3p	1.74665	0.705099	1.30967	0.538378	0.590316	0.990552	NS
hsa-miR-4732-5p	29.6693	-0.263125	0.489314	-0.537744	0.590754	0.990552	NS
hsa-miR-199b-3p	285.897	0.154396	0.287651	0.536747	0.591443	0.990552	NS
hsa-miR-197-3p	103.51	-0.280816	0.525815	-0.534058	0.593301	0.990552	NS
hsa-miR-6734-5p	0.423119	-1.3079	2.45401	-0.532964	0.594058	0.990552	NS
hsa-miR-425-3p	18.4546	-0.320033	0.600703	-0.532764	0.594197	0.990552	NS
hsa-miR-182-5p	48.4007	-0.238341	0.44755	-0.532545	0.594348	0.990552	NS
hsa-miR-432-5p	92.9237	0.299507	0.576775	0.519278	0.603567	0.990552	NS
hsa-miR-6721-5p	2.37734	0.655476	1.27743	0.513121	0.607867	0.990552	NS
hsa-miR-345-5p	20.6525	0.277667	0.542826	0.51152	0.608987	0.990552	NS
hsa-miR-337-5p	0.659227	-1.21969	2.38925	-0.51049	0.609708	0.990552	NS
hsa-miR-193a-5p	128.074	-0.252582	0.494998	-0.51027	0.609863	0.990552	NS
hsa-miR-504-5p	0.523106	-1.28875	2.54932	-0.505528	0.613188	0.990552	NS
hsa-miR-34a-5p	10.4188	0.463415	0.918898	0.504316	0.614039	0.990552	NS
hsa-miR-150-3p	13.064	-0.253465	0.503858	-0.503048	0.61493	0.990552	NS
hsa-miR-625-3p	78.0317	-0.287448	0.571884	-0.502634	0.615222	0.990552	NS
hsa-miR-324-5p	3.50727	0.473812	0.94613	0.50079	0.616519	0.990552	NS
hsa-miR-200c-3p	21.0543	0.282863	0.56563	0.500085	0.617015	0.990552	NS
hsa-miR-148a-3p	1055.2	-0.202706	0.40692	-0.498148	0.61838	0.990552	NS
hsa-miR-6852-5p	7.08804	0.392058	0.787467	0.497872	0.618574	0.990552	NS
hsa-miR-150-5p	2352.51	-0.228023	0.459551	-0.496187	0.619763	0.990552	NS
hsa-miR-15b-5p	39.1769	-0.218095	0.439987	-0.495686	0.620116	0.990552	NS
hsa-miR-6791-3p	0.413937	-0.940641	1.90532	-0.493693	0.621523	0.990552	NS
hsa-miR-1260b	5.21225	-0.452709	0.917455	-0.493441	0.621701	0.990552	NS
hsa-miR-96-5p	2.21344	-0.587287	1.19035	-0.493373	0.621749	0.990552	NS
hsa-miR-4669	0.336077	-1.70566	3.46404	-0.492391	0.622443	0.990552	NS
hsa-miR-365a-3p	2.59334	0.578031	1.17884	0.490338	0.623895	0.990552	NS
hsa-let-7d-3p	82.4977	0.219887	0.448714	0.490039	0.624106	0.990552	NS
hsa-miR-642a-5p	1.51821	-0.828241	1.69489	-0.488669	0.625076	0.990552	NS
hsa-miR-324-3p	8.67233	-0.288891	0.597373	-0.483603	0.628668	0.990552	NS
hsa-miR-1180-3p	15.9881	-0.253259	0.52467	-0.482701	0.629308	0.990552	NS
hsa-miR-193b-5p	23.85	0.362878	0.768058	0.472462	0.636597	0.990552	NS
hsa-miR-92b-3p	26.0423	-0.275987	0.589564	-0.468121	0.639698	0.990552	NS
hsa-miR-184	242.466	-0.406361	0.872035	-0.465992	0.641221	0.990552	NS
hsa-miR-27a-3p	79.117	-0.182732	0.393687	-0.464156	0.642536	0.990552	NS
hsa-miR-409-3p	61.9159	-0.287994	0.622858	-0.462375	0.643812	0.990552	NS
hsa-miR-20b-5p	20.8206	0.300418	0.651559	0.461076	0.644744	0.990552	NS
hsa-miR-370-3p	8.31023	-0.472133	1.03868	-0.454553	0.649431	0.990552	NS
hsa-miR-30c-5p	24.733	0.171254	0.377215	0.453997	0.649831	0.990552	NS
hsa-miR-329-3p	1.2652	-1.51686	3.34828	-0.453025	0.65053	0.990552	NS
hsa-miR-1307-3p	142.985	0.235823	0.521815	0.451928	0.651321	0.990552	NS
hsa-miR-1908-5p	9.7018	0.302161	0.692888	0.43609	0.662772	0.990552	NS
hsa-miR-361-3p	61.8133	-0.202273	0.471786	-0.428738	0.668114	0.990552	NS
hsa-miR-6747-3p	0.453918	-1.04903	2.45996	-0.426441	0.669787	0.990552	NS
hsa-miR-4433b-3p	1.26237	-0.716276	1.69236	-0.423241	0.672119	0.990552	NS
hsa-miR-340-3p	0.530143	-0.911934	2.15829	-0.422527	0.67264	0.990552	NS
hsa-miR-1292-5p	1.33374	-0.736096	1.7769	-0.41426	0.678684	0.990552	NS
hsa-miR-135a-5p	0.529829	-0.953963	2.31748	-0.411639	0.680604	0.990552	NS
hsa-miR-3177-3p	0.870993	-0.772271	1.89814	-0.406857	0.684113	0.990552	NS
hsa-miR-548j-5p	10.0405	-0.216035	0.543048	-0.397819	0.690764	0.990552	NS
hsa-miR-16-5p	56239.4	-0.126102	0.322912	-0.390514	0.696157	0.990552	NS
hsa-miR-6842-3p	6.43776	-0.255278	0.661486	-0.385917	0.699558	0.990552	NS
hsa-miR-320d	3.32553	-0.261421	0.714472	-0.365894	0.714444	0.990552	NS
hsa-miR-328-3p	185.893	0.157586	0.433512	0.363511	0.716223	0.990552	NS
hsa-miR-19a-3p	11.2598	-0.208542	0.5776	-0.361048	0.718063	0.990552	NS
hsa-miR-378a-5p	3.33058	0.351808	1.00018	0.351744	0.72503	0.990552	NS
hsa-miR-193b-3p	2.21369	-0.935603	2.66155	-0.351525	0.725194	0.990552	NS
hsa-miR-101-3p	344.148	-0.119513	0.341485	-0.34998	0.726354	0.990552	NS
hsa-miR-374b-5p	2.57884	0.360211	1.03618	0.347636	0.728114	0.990552	NS
hsa-miR-676-3p	0.421353	-1.08687	3.20956	-0.338634	0.734885	0.990552	NS
hsa-miR-181a-5p	172.443	0.0924316	0.273304	0.338201	0.735211	0.990552	NS
hsa-miR-10b-5p	217.868	-0.130006	0.385831	-0.336952	0.736153	0.990552	NS
hsa-miR-766-5p	0.685616	0.811844	2.41962	0.335526	0.737229	0.990552	NS
hsa-let-7b-5p	5037.83	-0.0819627	0.248751	-0.329497	0.74178	0.990552	NS
hsa-miR-203a-3p	4.90561	-0.304254	0.956226	-0.318182	0.750347	0.990552	NS
hsa-miR-652-3p	16.7908	-0.199662	0.63262	-0.315611	0.752298	0.990552	NS
hsa-miR-6803-3p	2.34221	-0.472341	1.50303	-0.31426	0.753324	0.990552	NS
hsa-miR-485-5p	5.28456	-0.289536	0.926767	-0.312415	0.754725	0.990552	NS
hsa-miR-1271-5p	0.348417	-0.943649	3.07015	-0.307362	0.758568	0.990552	NS
hsa-miR-2110	11.0367	-0.184813	0.601715	-0.307144	0.758734	0.990552	NS
hsa-miR-369-3p	1.3084	0.388886	1.2691	0.306427	0.75928	0.990552	NS
hsa-miR-6813-5p	0.736885	0.668604	2.22204	0.300896	0.763494	0.990552	NS
hsa-miR-9-5p	35.9682	-0.234409	0.783847	-0.299049	0.764903	0.990552	NS
hsa-miR-204-3p	0.793261	-0.72158	2.41841	-0.298369	0.765421	0.990552	NS
hsa-miR-323a-3p	3.17644	-0.319665	1.07687	-0.296846	0.766584	0.990552	NS
hsa-miR-125b-1-3p	0.679721	0.594256	2.00924	0.295761	0.767412	0.990552	NS
hsa-miR-548k	0.611878	-0.685913	2.35664	-0.291055	0.771009	0.990552	NS
hsa-miR-196b-5p	22.626	-0.164041	0.564148	-0.290776	0.771222	0.990552	NS
hsa-miR-15a-5p	26.8834	-0.138405	0.479533	-0.288625	0.772868	0.990552	NS
hsa-miR-17-5p	26.9255	-0.121733	0.433496	-0.280818	0.77885	0.990552	NS
hsa-miR-494-3p	0.409146	-0.738834	2.65885	-0.277877	0.781107	0.990552	NS
hsa-miR-215-5p	17.4483	0.208977	0.766262	0.272722	0.785067	0.990552	NS
hsa-miR-1226-3p	1.9742	-0.329853	1.21935	-0.270516	0.786764	0.990552	NS
hsa-miR-532-3p	13.3117	-0.163644	0.606303	-0.269905	0.787233	0.990552	NS
hsa-miR-1237-3p	1.5146	-0.428431	1.63268	-0.26241	0.793005	0.990552	NS
hsa-miR-3667-5p	0.72051	-0.650997	2.50548	-0.25983	0.794995	0.990552	NS
hsa-miR-339-3p	5.99174	-0.245056	0.950448	-0.257832	0.796537	0.990552	NS
hsa-miR-3615	380.468	-0.0997764	0.387385	-0.257564	0.796743	0.990552	NS
hsa-miR-16-2-3p	0.306666	-0.813856	3.20747	-0.253738	0.799698	0.990552	NS
hsa-let-7d-5p	95.3931	0.0572463	0.23538	0.243208	0.807844	0.990552	NS
hsa-miR-4662a-5p	0.908298	0.517714	2.1355	0.242433	0.808445	0.990552	NS
hsa-miR-664b-5p	2.01178	0.269796	1.13972	0.236721	0.812873	0.990552	NS
hsa-miR-148a-5p	0.923816	0.399757	1.71886	0.232571	0.816094	0.990552	NS
hsa-miR-616-3p	0.58602	-0.525074	2.28438	-0.229855	0.818205	0.990552	NS
hsa-miR-23a-5p	1.03235	0.861985	3.78446	0.22777	0.819825	0.990552	NS
hsa-miR-1301-3p	7.55388	0.163265	0.734625	0.222243	0.824125	0.990552	NS
hsa-miR-26a-2-3p	0.295612	0.787775	3.57209	0.220536	0.825453	0.990552	NS
hsa-miR-3065-5p	0.703458	0.50945	2.31405	0.220155	0.825751	0.990552	NS
hsa-miR-199a-5p	9.45505	-0.162563	0.752553	-0.216015	0.828976	0.990552	NS
hsa-miR-339-5p	60.508	0.103602	0.480083	0.2158	0.829143	0.990552	NS
hsa-miR-183-5p	58.4003	0.0891908	0.41414	0.215364	0.829484	0.990552	NS
hsa-miR-223-5p	88.5539	-0.140312	0.655209	-0.214149	0.830431	0.990552	NS
hsa-miR-194-5p	101.916	0.132473	0.623358	0.212515	0.831705	0.990552	NS
hsa-miR-99a-3p	0.37632	0.56475	2.72395	0.207328	0.835754	0.990552	NS
hsa-miR-26a-5p	549.425	-0.0491064	0.241441	-0.203389	0.838831	0.990552	NS
hsa-miR-142-3p	1044.54	0.0854712	0.420329	0.203343	0.838867	0.990552	NS
hsa-miR-142-5p	35.3476	0.0796296	0.392286	0.202989	0.839144	0.990552	NS
hsa-miR-181c-3p	0.502223	-0.420101	2.08413	-0.201571	0.840252	0.990552	NS
hsa-miR-124-3p	1.05311	-0.408116	2.05476	-0.19862	0.84256	0.990552	NS
hsa-miR-3617-5p	0.300429	-0.700411	3.52704	-0.198583	0.842589	0.990552	NS
hsa-miR-181a-2-3p	16.8571	-0.124017	0.636163	-0.194945	0.845436	0.990552	NS
hsa-miR-628-5p	1.2557	-0.234724	1.21141	-0.193762	0.846362	0.990552	NS
hsa-miR-1249-3p	0.685887	-0.426455	2.20783	-0.193156	0.846837	0.990552	NS
hsa-miR-548l	0.570171	0.371214	1.9636	0.189047	0.850056	0.990552	NS
hsa-miR-374a-3p	2.10344	-0.239085	1.26922	-0.188372	0.850585	0.990552	NS
hsa-miR-532-5p	46.7653	0.0835681	0.444695	0.187922	0.850938	0.990552	NS
hsa-miR-598-3p	7.48468	0.110714	0.589942	0.187669	0.851136	0.990552	NS
hsa-miR-5001-3p	0.467861	-0.534369	2.86382	-0.186593	0.85198	0.990552	NS
hsa-miR-191-3p	6.05316	-0.137892	0.74231	-0.185761	0.852632	0.990552	NS
hsa-miR-192-5p	227.118	0.103833	0.560764	0.185164	0.8531	0.990552	NS
hsa-miR-92b-5p	4.46451	-0.180163	0.973738	-0.185022	0.853212	0.990552	NS
hsa-miR-6793-5p	0.909462	0.374412	2.06521	0.181295	0.856136	0.990552	NS
hsa-miR-4446-3p	3.02637	0.183914	1.02966	0.178616	0.858239	0.990552	NS
hsa-miR-93-5p	1419.28	-0.0399833	0.225026	-0.177683	0.858972	0.990552	NS
hsa-miR-342-3p	2212.78	-0.069191	0.39678	-0.174381	0.861566	0.990552	NS
hsa-miR-654-3p	4.81758	-0.168119	0.970327	-0.17326	0.862447	0.990552	NS
hsa-miR-493-3p	1.62264	-0.256597	1.52852	-0.167874	0.866683	0.990552	NS
hsa-miR-3688-3p	1.68456	0.319019	1.94977	0.163619	0.870031	0.990552	NS
hsa-miR-140-5p	18.3213	-0.103417	0.645634	-0.160179	0.87274	0.990552	NS
hsa-miR-6884-5p	0.490864	-0.461348	2.89695	-0.159253	0.87347	0.990552	NS
hsa-miR-651-5p	1.38686	0.238152	1.49864	0.158912	0.873738	0.990552	NS
hsa-miR-6503-3p	0.444377	0.460194	2.92654	0.157248	0.875049	0.990552	NS
hsa-miR-6741-5p	0.733694	0.463792	2.96222	0.156569	0.875584	0.990552	NS
hsa-miR-548e-5p	1.05052	0.307552	2.01289	0.152791	0.878563	0.990552	NS
hsa-miR-30b-5p	3.26958	0.139346	0.91287	0.152646	0.878677	0.990552	NS
hsa-miR-6764-5p	0.429538	-0.447239	2.96247	-0.150968	0.880001	0.990552	NS
hsa-miR-582-3p	1.90884	0.243736	1.62043	0.150415	0.880437	0.990552	NS
hsa-miR-1224-5p	0.291849	-0.436469	2.90409	-0.150294	0.880532	0.990552	NS
hsa-miR-590-3p	1.08189	0.226511	1.52434	0.148596	0.881873	0.990552	NS
hsa-let-7f-5p	4323.83	0.0445085	0.302336	0.147215	0.882962	0.990552	NS
hsa-miR-548q	0.337387	-0.455387	3.10043	-0.146878	0.883228	0.990552	NS
hsa-miR-29b-3p	7.98691	-0.0969826	0.663042	-0.146269	0.883709	0.990552	NS
hsa-miR-708-5p	0.577558	-0.318097	2.29295	-0.138728	0.889665	0.990552	NS
hsa-miR-431-5p	30.1889	0.0827659	0.599883	0.13797	0.890264	0.990552	NS
hsa-miR-769-3p	0.390285	0.373732	2.72967	0.136915	0.891098	0.990552	NS
hsa-miR-24-3p	344.951	0.0410894	0.304766	0.134823	0.892752	0.990552	NS
hsa-miR-4714-3p	0.444301	0.310905	2.39612	0.129754	0.896761	0.990552	NS
hsa-miR-99b-3p	1.18456	0.210662	1.62906	0.129315	0.897108	0.990552	NS
hsa-miR-106b-3p	48.9928	-0.065671	0.511515	-0.128385	0.897844	0.990552	NS
hsa-miR-760	2.69031	-0.13485	1.07466	-0.125482	0.900142	0.990552	NS
hsa-miR-18a-5p	5.58074	-0.107673	0.858652	-0.125397	0.900209	0.990552	NS
hsa-miR-10a-3p	0.46128	-0.258849	2.08303	-0.124265	0.901105	0.990552	NS
hsa-miR-106b-5p	2.18548	-0.139154	1.14525	-0.121505	0.903291	0.990552	NS
hsa-miR-487b-3p	1.5596	0.153633	1.32311	0.116115	0.907561	0.990552	NS
hsa-miR-1250-5p	0.739694	0.215185	1.87131	0.114991	0.908452	0.990552	NS
hsa-miR-664a-3p	2.08133	-0.126635	1.10854	-0.114236	0.909051	0.990552	NS
hsa-miR-301b-3p	0.274777	0.365341	3.2464	0.112537	0.910397	0.990552	NS
hsa-miR-1343-3p	0.745769	0.21998	1.9574	0.112384	0.910519	0.990552	NS
hsa-miR-23b-3p	39.9112	-0.0653758	0.597084	-0.109492	0.912812	0.990552	NS
hsa-let-7a-3p	1.15052	-0.20272	1.85832	-0.109088	0.913133	0.990552	NS
hsa-miR-664a-5p	3.32552	0.0939454	0.874044	0.107484	0.914405	0.990552	NS
hsa-miR-455-5p	1.27775	0.348025	3.32014	0.104823	0.916517	0.990552	NS
hsa-miR-3613-5p	12.2822	0.0717031	0.684433	0.104763	0.916564	0.990552	NS
hsa-miR-9-3p	1.11091	-0.166956	1.64862	-0.10127	0.919336	0.990552	NS
hsa-miR-221-5p	1.0241	0.166488	1.7296	0.0962584	0.923315	0.990552	NS
hsa-miR-7706	1.93835	0.108342	1.13985	0.0950489	0.924276	0.990552	NS
hsa-miR-3127-5p	0.504172	-0.183573	1.93798	-0.0947241	0.924534	0.990552	NS
hsa-miR-210-3p	1.28932	-0.121799	1.29619	-0.0939667	0.925136	0.990552	NS
hsa-let-7i-5p	3589.5	-0.0229659	0.25471	-0.0901649	0.928156	0.990552	NS
hsa-miR-191-5p	748.902	-0.0304692	0.340944	-0.0893672	0.92879	0.990552	NS
hsa-miR-3150b-3p	0.876539	0.169972	1.90809	0.08908	0.929018	0.990552	NS
hsa-miR-491-5p	4.24948	-0.0832261	0.953186	-0.0873135	0.930422	0.990552	NS
hsa-miR-200a-3p	12.3039	0.0604624	0.713142	0.0847831	0.932434	0.990552	NS
hsa-miR-20a-5p	81.4004	-0.026677	0.320092	-0.0833416	0.93358	0.990552	NS
hsa-miR-4732-3p	0.845171	0.15233	1.84964	0.0823565	0.934363	0.990552	NS
hsa-miR-1976	0.576788	-0.206173	2.5479	-0.0809185	0.935507	0.990552	NS
hsa-miR-155-5p	160.591	-0.0382865	0.484384	-0.0790417	0.936999	0.990552	NS
hsa-miR-6877-5p	0.852108	-0.154425	1.96891	-0.0784321	0.937484	0.990552	NS
hsa-miR-6772-3p	0.903564	-0.119723	1.78273	-0.067157	0.946457	0.990552	NS
hsa-miR-26a-1-3p	1.12661	0.0969861	1.49791	0.0647478	0.948375	0.990552	NS
hsa-miR-6805-5p	0.414841	0.188528	2.99832	0.0628779	0.949864	0.990552	NS
hsa-miR-95-3p	4.01254	0.0546599	0.890962	0.0613493	0.951081	0.990552	NS
hsa-miR-3605-3p	0.491613	0.131654	2.24526	0.0586362	0.953242	0.990552	NS
hsa-miR-30e-3p	30.6531	0.0236099	0.40785	0.0578886	0.953837	0.990552	NS
hsa-miR-627-5p	1.4543	0.123036	2.16347	0.0568696	0.954649	0.990552	NS
hsa-miR-769-5p	8.77826	-0.0375923	0.696266	-0.0539913	0.956942	0.990552	NS
hsa-miR-485-3p	10.8394	-0.044738	0.832539	-0.0537368	0.957145	0.990552	NS
hsa-miR-1306-5p	32.6771	0.0240572	0.477673	0.0503632	0.959833	0.990552	NS
hsa-miR-671-5p	20.5013	-0.0225969	0.486719	-0.0464271	0.96297	0.990552	NS
hsa-miR-103a-3p	932.983	-0.00975815	0.221577	-0.0440396	0.964873	0.990552	NS
hsa-miR-5189-3p	0.55713	-0.0816639	1.86514	-0.0437844	0.965076	0.990552	NS
hsa-miR-423-3p	636.505	-0.0146567	0.378169	-0.0387569	0.969084	0.990552	NS
hsa-miR-196a-5p	3.98002	-0.036915	0.987025	-0.0374003	0.970166	0.990552	NS
hsa-miR-3679-5p	0.418638	-0.101273	2.71003	-0.0373696	0.97019	0.990552	NS
hsa-miR-3187-3p	2.97904	0.0320092	0.864862	0.0370107	0.970476	0.990552	NS
hsa-miR-382-3p	0.402196	0.109612	3.20047	0.0342486	0.972679	0.990552	NS
hsa-miR-15b-3p	5.14823	-0.023693	0.718511	-0.0329752	0.973694	0.990552	NS
hsa-miR-365a-5p	0.835571	-0.0879466	2.88309	-0.0305043	0.975665	0.990552	NS
hsa-miR-365b-5p	0.500865	-0.0822727	2.78521	-0.0295391	0.976435	0.990552	NS
hsa-miR-34c-3p	0.363918	0.0454262	2.30802	0.0196819	0.984297	0.993426	NS
hsa-miR-141-5p	0.528121	-0.0538219	2.79716	-0.0192416	0.984648	0.993426	NS
hsa-miR-1179	1.00672	-0.0359599	2.15042	-0.0167223	0.986658	0.993426	NS
hsa-miR-130b-3p	5.916	0.0117088	0.827239	0.014154	0.988707	0.993426	NS
hsa-miR-331-3p	1.31811	-0.0085098	1.32644	-0.00641553	0.994881	0.997209	NS
hsa-miR-362-5p	1.12618	0.00499539	1.42811	0.00349789	0.997209	0.997209	NS

## Sheet: NP_ET11 vs CP_ET11
Supplementary Table 1 The DEmiRs lists of each comparison at different time-points between different reproductive outcomes.
Comparison: NP at ET11 vs CP at ET11
miRNA_id	baseMean	log2FoldChange	lfcSE	stat	pvalue	padj	Regulation
hsa-miR-5196-3p	1.07814	-21.3261	2.24233	-9.51066	1.89462e-21	7.97634e-19	DOWN
hsa-miR-23a-3p	428.51	0.873436	0.276117	3.16329	0.00155999	0.328378	NS
hsa-miR-29a-3p	469.686	1.02737	0.346117	2.96828	0.00299475	0.393682	UP
hsa-miR-223-3p	8158.33	1.59691	0.56965	2.80332	0.00505795	0.393682	UP
hsa-miR-92b-3p	26.0423	-1.70117	0.610308	-2.78739	0.00531339	0.393682	DOWN
hsa-miR-29c-3p	182.207	0.760017	0.27536	2.76008	0.00577873	0.393682	NS
hsa-miR-338-3p	8.18592	2.24155	0.82437	2.71911	0.00654578	0.393682	UP
hsa-miR-484	231.181	-0.897725	0.33906	-2.64769	0.00810441	0.411431	NS
hsa-miR-215-5p	17.4483	-2.02407	0.792395	-2.55437	0.0106379	0.411431	DOWN
hsa-miR-206	11.3299	1.92177	0.769855	2.49627	0.0125507	0.411431	UP
hsa-miR-375	146.231	-1.45711	0.585742	-2.48764	0.0128594	0.411431	DOWN
hsa-miR-200b-3p	6.3479	-2.44834	0.988356	-2.47719	0.0132423	0.411431	DOWN
hsa-miR-191-5p	748.902	0.870553	0.353566	2.46221	0.0138083	0.411431	NS
hsa-miR-92a-3p	13953.3	-0.938115	0.381937	-2.4562	0.0140413	0.411431	NS
hsa-miR-193b-3p	2.21369	-6.65777	2.72782	-2.44069	0.0146591	0.411431	DOWN
hsa-miR-1307-5p	3.18205	2.51722	1.04721	2.40374	0.0162281	0.427003	UP
hsa-miR-1247-5p	7.59641	-3.00984	1.273	-2.36437	0.0180606	0.447265	DOWN
hsa-miR-199b-3p	285.897	0.689145	0.300333	2.2946	0.021756	0.48543	NS
hsa-miR-885-3p	9.88041	-2.83016	1.23482	-2.29196	0.0219078	0.48543	DOWN
hsa-miR-199b-5p	3.37433	2.60849	1.16362	2.24171	0.0249802	0.491947	UP
hsa-miR-125b-5p	290.752	-1.25586	0.564692	-2.22397	0.0261508	0.491947	DOWN
hsa-miR-361-5p	93.0135	1.17922	0.532673	2.21378	0.0268438	0.491947	UP
hsa-miR-127-3p	22.4367	1.56633	0.707685	2.21331	0.0268759	0.491947	UP
hsa-miR-93-3p	11.3763	1.5088	0.689204	2.18919	0.0285827	0.501388	UP
hsa-miR-1296-5p	3.58632	2.30747	1.08766	2.1215	0.03388	0.549643	UP
hsa-miR-3173-5p	2.49405	-2.32104	1.1049	-2.10068	0.0356693	0.549643	DOWN
hsa-miR-342-3p	2212.78	0.856863	0.410653	2.08659	0.0369256	0.549643	NS
hsa-miR-199a-3p	573.993	0.591093	0.283322	2.08629	0.0369519	0.549643	NS
hsa-miR-100-5p	50.4028	-1.3993	0.674363	-2.07499	0.0379874	0.549643	DOWN
hsa-miR-576-5p	17.7714	1.27671	0.621396	2.05458	0.03992	0.549643	UP
hsa-miR-382-5p	92.8119	1.17534	0.573644	2.04889	0.0404725	0.549643	UP
hsa-miR-4772-3p	2.68702	2.83151	1.40876	2.00993	0.044439	0.58465	UP
hsa-miR-1180-3p	15.9881	-1.07674	0.546213	-1.97128	0.0486919	0.596593	DOWN
hsa-let-7b-5p	5037.83	-0.506556	0.257256	-1.96907	0.0489446	0.596593	NS
hsa-miR-505-3p	2.30604	2.6699	1.36586	1.95474	0.0506137	0.596593	NS
hsa-miR-486-5p	31257.4	-0.838893	0.43189	-1.94238	0.0520917	0.596593	NS
hsa-miR-20b-5p	20.8206	-1.31633	0.67867	-1.93957	0.0524321	0.596593	NS
hsa-miR-3158-3p	3.57957	2.34393	1.2194	1.9222	0.0545807	0.5969	NS
hsa-miR-30c-5p	24.733	0.793718	0.415282	1.91127	0.0559693	0.5969	NS
hsa-miR-34a-5p	10.4188	-1.824	0.957217	-1.90552	0.0567126	0.5969	NS
hsa-miR-625-5p	2.23806	2.00373	1.05908	1.89195	0.0584977	0.600672	NS
hsa-miR-99a-5p	106.384	-0.959217	0.515388	-1.86115	0.0627223	0.628717	NS
hsa-miR-144-3p	13.5617	-1.26534	0.684384	-1.84887	0.064476	0.631265	NS
hsa-miR-145-5p	7.87846	1.32576	0.745661	1.77797	0.0754092	0.689793	NS
hsa-miR-941	27.7567	0.949644	0.53605	1.77156	0.076468	0.689793	NS
hsa-miR-122-5p	40559.9	-1.54433	0.872807	-1.76938	0.0768303	0.689793	NS
hsa-miR-214-3p	0.734897	4.55267	2.57458	1.76832	0.0770078	0.689793	NS
hsa-miR-125a-5p	165.515	-0.830146	0.473812	-1.75206	0.0797635	0.699593	NS
hsa-miR-335-5p	19.8467	0.903449	0.525551	1.71905	0.085605	0.733339	NS
hsa-miR-193b-5p	23.85	-1.36725	0.799132	-1.71093	0.0870949	0.733339	NS
hsa-miR-132-3p	9.90655	1.14197	0.673232	1.69624	0.0898397	0.741618	NS
hsa-miR-140-3p	104.475	0.638121	0.384055	1.66154	0.0966053	0.780222	NS
hsa-miR-320d	3.32553	1.40874	0.85814	1.64162	0.100668	0.780222	NS
hsa-miR-766-5p	0.685616	4.17559	2.55017	1.63738	0.101552	0.780222	NS
hsa-miR-381-3p	6.20048	1.32065	0.815531	1.61937	0.105367	0.780222	NS
hsa-miR-133a-3p	3.58911	1.93616	1.20284	1.60966	0.107473	0.780222	NS
hsa-miR-1908-5p	9.7018	-1.16187	0.731186	-1.58902	0.112056	0.780222	NS
hsa-miR-21-5p	2922.37	-0.480159	0.303565	-1.58173	0.11371	0.780222	NS
hsa-miR-2277-3p	1.16261	2.03719	1.28833	1.58126	0.113818	0.780222	NS
hsa-miR-24-3p	344.951	0.496842	0.317041	1.56712	0.117086	0.780222	NS
hsa-miR-589-5p	10.1983	1.27208	0.812994	1.56469	0.117656	0.780222	NS
hsa-miR-196b-5p	22.626	0.944048	0.603514	1.56425	0.117758	0.780222	NS
hsa-miR-483-3p	45.8952	-2.5386	1.62528	-1.56195	0.1183	0.780222	NS
hsa-miR-642a-5p	1.51821	-2.67878	1.71646	-1.56064	0.118609	0.780222	NS
hsa-miR-425-5p	653.745	0.449817	0.292266	1.53907	0.123788	0.796633	NS
hsa-miR-6842-3p	6.43776	1.13898	0.742214	1.53458	0.124888	0.796633	NS
hsa-miR-27a-3p	79.117	0.626853	0.413354	1.5165	0.129392	0.800106	NS
hsa-miR-183-5p	58.4003	-0.658665	0.434344	-1.51646	0.129403	0.800106	NS
hsa-miR-141-3p	15.7518	-0.914259	0.605611	-1.50965	0.131134	0.800106	NS
hsa-let-7c-5p	789.676	-0.90123	0.603694	-1.49286	0.135474	0.805138	NS
hsa-miR-629-5p	105.392	0.560302	0.375618	1.49168	0.135783	0.805138	NS
hsa-miR-30a-3p	11.7001	-1.29274	0.873604	-1.47978	0.138932	0.812364	NS
hsa-miR-181d-5p	4.03825	1.4697	1.00713	1.45929	0.144484	0.814239	NS
hsa-miR-221-3p	360.292	0.584488	0.404583	1.44467	0.148551	0.814239	NS
hsa-miR-30a-5p	68.8516	-0.754104	0.522291	-1.44384	0.148784	0.814239	NS
hsa-miR-374a-3p	2.10344	-1.86098	1.29756	-1.43421	0.151512	0.814239	NS
hsa-miR-150-3p	13.064	0.805827	0.562706	1.43205	0.152128	0.814239	NS
hsa-miR-425-3p	18.4546	0.915853	0.643172	1.42396	0.154458	0.814239	NS
hsa-miR-146b-5p	54.8437	0.670787	0.472011	1.42113	0.15528	0.814239	NS
hsa-miR-184	242.466	-1.26249	0.901846	-1.39989	0.161546	0.814239	NS
hsa-miR-194-5p	101.916	-0.902339	0.645935	-1.39695	0.162429	0.814239	NS
hsa-miR-3188	0.530264	-3.72493	2.68343	-1.38812	0.1651	0.814239	NS
hsa-miR-146a-5p	1210.85	0.418515	0.302106	1.38532	0.165954	0.814239	NS
hsa-miR-378a-3p	92.1272	-0.623618	0.45087	-1.38314	0.166621	0.814239	NS
hsa-miR-363-3p	58.9484	-0.613838	0.445096	-1.37911	0.16786	0.814239	NS
hsa-miR-431-5p	30.1889	0.871342	0.633587	1.37525	0.169054	0.814239	NS
hsa-miR-501-3p	28.8575	-0.639075	0.468068	-1.36534	0.172145	0.814239	NS
hsa-miR-15b-5p	39.1769	0.633582	0.465281	1.36172	0.173287	0.814239	NS
hsa-miR-769-5p	8.77826	1.04737	0.76924	1.36156	0.173336	0.814239	NS
hsa-miR-942-5p	9.90456	0.737973	0.547422	1.34809	0.17763	0.814239	NS
hsa-miR-6820-3p	0.91829	3.33909	2.47842	1.34727	0.177894	0.814239	NS
hsa-miR-26b-5p	720.027	-0.368261	0.273364	-1.34715	0.177934	0.814239	NS
hsa-miR-6852-5p	7.08804	1.17396	0.877979	1.33712	0.181184	0.8202	NS
hsa-miR-197-3p	103.51	0.725858	0.5479	1.3248	0.185237	0.826192	NS
hsa-miR-326	21.1297	0.855712	0.649208	1.31809	0.187475	0.826192	NS
hsa-miR-516b-5p	1.75816	-2.17	1.64976	-1.31534	0.188395	0.826192	NS
hsa-miR-6803-3p	2.34221	-1.97284	1.53148	-1.28819	0.197679	0.857035	NS
hsa-miR-103a-3p	932.983	-0.293689	0.229659	-1.2788	0.200967	0.857035	NS
hsa-miR-17-5p	26.9255	0.597433	0.467772	1.27719	0.201536	0.857035	NS
hsa-miR-192-5p	227.118	-0.72656	0.580433	-1.25176	0.210659	0.877297	NS
hsa-miR-671-3p	7.88723	0.953532	0.7655	1.24563	0.212899	0.877297	NS
hsa-miR-16-5p	56239.4	-0.412598	0.333855	-1.23586	0.216512	0.877297	NS
hsa-miR-93-5p	1419.28	-0.287795	0.232994	-1.2352	0.216756	0.877297	NS
hsa-miR-125a-3p	1.77299	1.83067	1.48707	1.23106	0.218302	0.877297	NS
hsa-miR-3198	0.783134	-2.20304	1.7915	-1.22972	0.218803	0.877297	NS
novel.129	27.9996	-3.40277	2.808	-1.21182	0.225583	0.895947	NS
hsa-miR-23b-3p	39.9112	-0.743434	0.62023	-1.19864	0.230667	0.900798	NS
hsa-miR-450b-5p	4.35952	1.36611	1.14548	1.1926	0.233025	0.900798	NS
hsa-miR-3688-3p	1.68456	-2.38943	2.00439	-1.1921	0.233223	0.900798	NS
novel.193	5.33639	-4.63601	3.91014	-1.18564	0.235766	0.90234	NS
novel.75	8.89197	-2.19245	1.88561	-1.16273	0.244941	0.913618	NS
hsa-miR-424-5p	5.91706	1.26845	1.09634	1.15699	0.247278	0.913618	NS
hsa-miR-223-5p	88.5539	0.781703	0.681844	1.14645	0.251607	0.913618	NS
hsa-miR-181b-5p	24.1524	0.515314	0.451052	1.14247	0.253258	0.913618	NS
hsa-miR-20a-5p	81.4004	-0.382493	0.335142	-1.14129	0.25375	0.913618	NS
hsa-miR-2110	11.0367	-0.71578	0.634576	-1.12797	0.259334	0.913618	NS
hsa-miR-378a-5p	3.33058	-1.20575	1.06949	-1.12741	0.259571	0.913618	NS
hsa-miR-766-3p	2.77358	1.16193	1.0307	1.12732	0.259608	0.913618	NS
hsa-miR-409-3p	61.9159	0.731561	0.649529	1.12629	0.260041	0.913618	NS
hsa-miR-323b-3p	4.48985	1.24428	1.10562	1.12541	0.260414	0.913618	NS
hsa-miR-191-3p	6.05316	0.924691	0.829944	1.11416	0.26521	0.916086	NS
hsa-miR-485-3p	10.8394	1.01337	0.915462	1.10695	0.268317	0.916086	NS
hsa-miR-27b-3p	174.635	-0.440915	0.399705	-1.1031	0.269984	0.916086	NS
hsa-miR-339-5p	60.508	0.552667	0.504383	1.09573	0.273197	0.916086	NS
hsa-miR-1304-3p	4.71857	0.893335	0.817453	1.09283	0.27447	0.916086	NS
hsa-miR-664a-5p	3.32552	-0.9869	0.916264	-1.07709	0.28144	0.916086	NS
hsa-miR-4662a-5p	0.908298	-2.36872	2.20615	-1.07369	0.282961	0.916086	NS
hsa-miR-3124-5p	1.44053	-1.69949	1.5954	-1.06524	0.286767	0.916086	NS
hsa-miR-454-5p	3.31098	1.06051	0.996744	1.06397	0.28734	0.916086	NS
hsa-let-7i-3p	1.20326	1.69106	1.59541	1.05996	0.289164	0.916086	NS
hsa-miR-365a-3p	2.59334	-1.30956	1.23619	-1.05935	0.289441	0.916086	NS
novel.74	46.0188	-0.646587	0.610975	-1.05829	0.289924	0.916086	NS
hsa-miR-150-5p	2352.51	0.497467	0.475413	1.04639	0.295382	0.916086	NS
hsa-miR-7-5p	36.1579	-0.522776	0.502075	-1.04123	0.297768	0.916086	NS
hsa-miR-379-5p	12.5397	0.78667	0.757907	1.03795	0.299293	0.916086	NS
hsa-miR-23b-5p	1.2432	-1.81657	1.75257	-1.03651	0.299962	0.916086	NS
hsa-miR-432-5p	92.9237	0.617504	0.600703	1.02797	0.303964	0.916086	NS
hsa-miR-345-5p	20.6525	0.598864	0.582584	1.02794	0.303976	0.916086	NS
hsa-miR-26b-3p	3.88538	0.89195	0.869329	1.02602	0.304882	0.916086	NS
hsa-miR-143-3p	1010.2	0.499004	0.486515	1.02567	0.305047	0.916086	NS
hsa-miR-3177-3p	0.870993	2.05911	2.01492	1.02193	0.306813	0.916086	NS
hsa-miR-636	2.22638	-1.5264	1.50082	-1.01704	0.309133	0.916515	NS
hsa-miR-629-3p	0.981868	2.18195	2.16056	1.0099	0.312543	0.919738	NS
hsa-miR-744-5p	135.848	0.409993	0.410119	0.999692	0.31746	0.919738	NS
hsa-miR-10b-5p	217.868	-0.39928	0.40003	-0.998126	0.318218	0.919738	NS
hsa-miR-3187-3p	2.97904	-0.920425	0.92398	-0.996153	0.319176	0.919738	NS
hsa-let-7f-5p	4323.83	-0.310202	0.312668	-0.992111	0.321144	0.919738	NS
hsa-miR-181a-3p	12.1095	0.695379	0.70642	0.98437	0.324933	0.922471	NS
hsa-miR-1306-5p	32.6771	-0.48912	0.499703	-0.978821	0.327668	0.922471	NS
hsa-miR-130b-5p	2.96955	1.11243	1.13886	0.976794	0.328671	0.922471	NS
hsa-miR-328-3p	185.893	-0.434989	0.450511	-0.965546	0.334271	0.930665	NS
hsa-miR-1260b	5.21225	0.960688	1.00401	0.956851	0.338642	0.930665	NS
hsa-miR-134-5p	31.0723	0.605428	0.641558	0.943685	0.345331	0.930665	NS
hsa-miR-181a-2-3p	16.8571	0.636192	0.677251	0.939374	0.347539	0.930665	NS
hsa-miR-129-5p	1.32404	-1.1579	1.24471	-0.930259	0.352237	0.930665	NS
hsa-miR-95-3p	4.01254	-0.879177	0.950284	-0.925173	0.354876	0.930665	NS
hsa-miR-339-3p	5.99174	0.946966	1.03603	0.91403	0.360701	0.930665	NS
hsa-miR-98-5p	36.6849	-0.428589	0.470691	-0.910553	0.362531	0.930665	NS
hsa-miR-628-3p	11.5079	0.725944	0.798587	0.909036	0.363331	0.930665	NS
hsa-miR-323a-3p	3.17644	1.07113	1.18278	0.905607	0.365144	0.930665	NS
hsa-miR-532-5p	46.7653	-0.419938	0.465062	-0.902973	0.36654	0.930665	NS
hsa-miR-582-3p	1.90884	1.57906	1.74912	0.902775	0.366645	0.930665	NS
hsa-miR-29c-5p	2.11777	1.08788	1.21404	0.896081	0.370209	0.930665	NS
hsa-miR-505-5p	4.02686	0.812112	0.906774	0.895606	0.370463	0.930665	NS
hsa-miR-532-3p	13.3117	0.580471	0.649415	0.893837	0.371409	0.930665	NS
hsa-miR-4742-3p	1.95848	1.02944	1.1598	0.887595	0.374759	0.930665	NS
hsa-miR-551a	1.57974	1.58779	1.79215	0.885967	0.375635	0.930665	NS
hsa-miR-618	0.560197	2.27348	2.58444	0.879683	0.379031	0.930665	NS
hsa-miR-18a-3p	7.48567	0.568211	0.646526	0.878868	0.379473	0.930665	NS
hsa-miR-889-3p	1.00859	1.84417	2.09967	0.878313	0.379774	0.930665	NS
hsa-miR-874-3p	15.5989	0.627771	0.71827	0.874005	0.382116	0.930665	NS
hsa-miR-3613-5p	12.2822	0.630334	0.730401	0.862997	0.388139	0.930665	NS
hsa-miR-483-5p	113.561	-0.6926	0.803908	-0.861541	0.38894	0.930665	NS
hsa-miR-222-3p	45.5205	0.403251	0.470365	0.857317	0.39127	0.930665	NS
hsa-miR-3065-5p	0.703458	-2.04557	2.38916	-0.856185	0.391896	0.930665	NS
hsa-miR-148b-3p	143.59	0.207868	0.243174	0.854814	0.392654	0.930665	NS
hsa-miR-17-3p	1.23303	-1.74678	2.04682	-0.853412	0.393431	0.930665	NS
hsa-miR-9-3p	1.11091	1.51491	1.78602	0.848201	0.396326	0.930665	NS
hsa-miR-25-3p	2234.42	-0.232908	0.27696	-0.840945	0.400379	0.930665	NS
hsa-miR-6843-3p	0.487116	2.10342	2.52266	0.833809	0.404389	0.930665	NS
hsa-miR-5698	0.656636	2.35423	2.83049	0.831738	0.405557	0.930665	NS
hsa-miR-101-3p	344.148	-0.292654	0.353921	-0.826892	0.408298	0.930665	NS
hsa-miR-125b-1-3p	0.679721	-1.728	2.09218	-0.82593	0.408844	0.930665	NS
hsa-miR-155-5p	160.591	0.415937	0.503677	0.8258	0.408917	0.930665	NS
hsa-miR-502-3p	8.50318	-0.570652	0.694381	-0.821815	0.411182	0.930665	NS
hsa-miR-185-5p	168.492	-0.34773	0.423495	-0.821097	0.411591	0.930665	NS
hsa-miR-139-5p	4.89968	-0.704633	0.864306	-0.815259	0.414924	0.930665	NS
hsa-miR-1468-5p	2.19921	-1.00938	1.24611	-0.810021	0.417928	0.930665	NS
hsa-miR-92b-5p	4.46451	-0.823941	1.02801	-0.80149	0.422848	0.930665	NS
hsa-miR-28-3p	114.527	-0.329005	0.411882	-0.798785	0.424415	0.930665	NS
hsa-miR-651-5p	1.38686	-1.25222	1.57711	-0.793996	0.427198	0.930665	NS
hsa-miR-106b-3p	48.9928	0.424818	0.536722	0.791504	0.42865	0.930665	NS
hsa-miR-190a-5p	14.46	-0.387072	0.492866	-0.78535	0.432248	0.930665	NS
hsa-miR-3127-5p	0.504172	1.62364	2.07163	0.783752	0.433185	0.930665	NS
hsa-miR-485-5p	5.28456	0.783867	1.00495	0.780003	0.435389	0.930665	NS
hsa-miR-4433b-5p	103.525	-0.509123	0.654626	-0.777732	0.436727	0.930665	NS
hsa-miR-203a-3p	4.90561	-0.786989	1.01222	-0.777491	0.436869	0.930665	NS
hsa-miR-2115-5p	0.633128	1.98347	2.55574	0.776083	0.4377	0.930665	NS
hsa-miR-107	5.84022	-0.569066	0.744838	-0.764014	0.444859	0.93414	NS
hsa-miR-6842-5p	0.431035	1.78247	2.33506	0.763351	0.445254	0.93414	NS
hsa-miR-369-5p	4.44938	0.758668	0.995475	0.762116	0.445991	0.93414	NS
hsa-miR-486-3p	32.2861	-0.437383	0.580053	-0.75404	0.450825	0.939591	NS
hsa-miR-421	5.59787	-0.547381	0.729617	-0.75023	0.453116	0.939714	NS
hsa-miR-182-5p	48.4007	-0.346013	0.468201	-0.739028	0.45989	0.945209	NS
hsa-miR-542-3p	0.823065	1.53607	2.08019	0.738425	0.460256	0.945209	NS
hsa-miR-320a	415.923	-0.303657	0.413351	-0.734624	0.462569	0.945347	NS
hsa-miR-15b-3p	5.14823	0.571862	0.794399	0.719867	0.471607	0.955125	NS
hsa-miR-151a-3p	180.583	-0.358591	0.499673	-0.717651	0.472973	0.955125	NS
hsa-miR-22-5p	3.78125	0.962024	1.34412	0.715728	0.474159	0.955125	NS
hsa-miR-186-5p	53.2462	0.298962	0.424456	0.704342	0.48122	0.961113	NS
hsa-miR-451a	804.868	-0.263187	0.374071	-0.703575	0.481698	0.961113	NS
hsa-miR-1249-3p	0.685887	-1.58047	2.26658	-0.697291	0.485621	0.963449	NS
hsa-miR-1307-3p	142.985	-0.375469	0.541617	-0.693236	0.488161	0.963449	NS
hsa-miR-3150b-3p	0.876539	-1.37169	1.98585	-0.690732	0.489734	0.963449	NS
hsa-miR-340-5p	24.6532	-0.403694	0.588637	-0.685812	0.492832	0.963742	NS
hsa-miR-542-5p	0.564042	1.94048	2.87604	0.674707	0.499862	0.963742	NS
hsa-miR-181c-5p	1.74137	0.847329	1.25736	0.673896	0.500377	0.963742	NS
hsa-miR-193a-5p	128.074	-0.34476	0.513264	-0.671702	0.501773	0.963742	NS
hsa-miR-221-5p	1.0241	-1.20749	1.79956	-0.670993	0.502225	0.963742	NS
hsa-miR-3064-5p	0.52509	1.55157	2.31991	0.668808	0.503618	0.963742	NS
hsa-miR-625-3p	78.0317	0.392175	0.596686	0.657255	0.511017	0.968414	NS
hsa-miR-548l	0.570171	1.37528	2.10197	0.654282	0.51293	0.968414	NS
hsa-miR-4714-3p	0.444301	-1.62539	2.48441	-0.654235	0.51296	0.968414	NS
hsa-miR-423-3p	636.505	0.252474	0.391861	0.644293	0.519385	0.970496	NS
hsa-miR-374a-5p	9.92134	0.374054	0.581219	0.643569	0.519855	0.970496	NS
hsa-miR-1273h-3p	1.09199	0.80688	1.25714	0.641837	0.520979	0.970496	NS
hsa-miR-152-3p	19.0019	-0.331344	0.522017	-0.634737	0.5256	0.971843	NS
hsa-miR-337-5p	0.659227	1.57104	2.50958	0.626017	0.531304	0.971843	NS
hsa-miR-616-3p	0.58602	-1.46684	2.35601	-0.622593	0.533552	0.971843	NS
hsa-miR-548e-3p	0.896878	1.40521	2.27057	0.618877	0.535997	0.971843	NS
hsa-miR-200c-3p	21.0543	0.380606	0.61645	0.617416	0.536961	0.971843	NS
hsa-miR-1301-3p	7.55388	-0.481431	0.781115	-0.616337	0.537672	0.971843	NS
hsa-miR-548e-5p	1.05052	1.30913	2.13762	0.612425	0.540257	0.971843	NS
hsa-miR-27a-5p	2.10126	0.700415	1.15195	0.608025	0.543171	0.971843	NS
hsa-miR-1226-3p	1.9742	0.808511	1.33718	0.604638	0.54542	0.971843	NS
hsa-miR-548k	0.611878	1.49127	2.48298	0.6006	0.548106	0.971843	NS
hsa-miR-10a-3p	0.46128	1.32892	2.21295	0.600521	0.548159	0.971843	NS
hsa-miR-376a-3p	0.769871	-1.57925	2.65562	-0.594683	0.552055	0.971843	NS
hsa-miR-148a-5p	0.923816	1.09978	1.86032	0.591178	0.554401	0.971843	NS
hsa-miR-28-5p	2.78468	-0.673841	1.14536	-0.588321	0.556317	0.971843	NS
hsa-miR-340-3p	0.530143	-1.30459	2.21754	-0.588304	0.556328	0.971843	NS
hsa-miR-1292-5p	1.33374	1.09128	1.88967	0.577496	0.563605	0.97903	NS
hsa-miR-130b-3p	5.916	0.515827	0.897603	0.574672	0.565513	0.97903	NS
hsa-miR-4732-5p	29.6693	-0.293955	0.514036	-0.571857	0.567419	0.97903	NS
hsa-miR-6772-3p	0.903564	-1.05189	1.85582	-0.566808	0.570845	0.979817	NS
hsa-let-7g-5p	527.106	0.180533	0.32789	0.55059	0.581915	0.979817	NS
hsa-miR-15a-5p	26.8834	0.279874	0.508513	0.550377	0.582061	0.979817	NS
hsa-miR-324-3p	8.67233	-0.347447	0.636542	-0.545835	0.585179	0.979817	NS
hsa-miR-412-5p	0.37185	1.25193	2.29866	0.544632	0.586007	0.979817	NS
hsa-miR-126-3p	3329.86	0.145254	0.266807	0.544414	0.586157	0.979817	NS
hsa-miR-4732-3p	0.845171	-1.05099	1.9337	-0.543515	0.586775	0.979817	NS
hsa-miR-195-5p	7.98487	-0.331098	0.609638	-0.543106	0.587057	0.979817	NS
hsa-miR-30e-5p	192.664	0.188123	0.353773	0.531763	0.59489	0.979817	NS
hsa-miR-26a-1-3p	1.12661	0.85929	1.62841	0.527685	0.597718	0.979817	NS
hsa-miR-3615	380.468	0.211958	0.401798	0.527525	0.597829	0.979817	NS
hsa-miR-4433b-3p	1.26237	0.946204	1.80502	0.524206	0.600135	0.979817	NS
hsa-miR-148a-3p	1055.2	-0.217642	0.420904	-0.517082	0.605099	0.979817	NS
hsa-let-7a-5p	4869.42	-0.167621	0.332209	-0.504564	0.613865	0.979817	NS
hsa-miR-664b-5p	2.01178	-0.610604	1.21284	-0.50345	0.614648	0.979817	NS
hsa-miR-331-3p	1.31811	-0.704483	1.4035	-0.501949	0.615703	0.979817	NS
hsa-miR-590-3p	1.08189	0.8249	1.65329	0.498944	0.617819	0.979817	NS
hsa-miR-32-5p	6.08839	0.395683	0.803257	0.492599	0.622296	0.979817	NS
hsa-miR-500a-3p	4.38734	0.400678	0.814604	0.491868	0.622813	0.979817	NS
hsa-miR-1270	2.11362	0.745245	1.51662	0.491386	0.623154	0.979817	NS
hsa-miR-124-3p	1.05311	-1.04148	2.13256	-0.488369	0.625288	0.979817	NS
hsa-miR-25-5p	7.83835	0.276312	0.574351	0.481085	0.630456	0.979817	NS
hsa-miR-143-5p	2.06462	-0.577671	1.20645	-0.478818	0.632068	0.979817	NS
hsa-miR-365b-3p	2.10305	-0.654835	1.37834	-0.475088	0.634724	0.979817	NS
hsa-miR-1976	0.576788	-1.25344	2.64763	-0.473421	0.635913	0.979817	NS
hsa-miR-185-3p	10.1211	0.283937	0.601168	0.472309	0.636706	0.979817	NS
hsa-miR-199a-5p	9.45505	0.37768	0.800305	0.47192	0.636984	0.979817	NS
hsa-miR-128-3p	85.3434	0.206888	0.438747	0.471543	0.637253	0.979817	NS
hsa-miR-96-5p	2.21344	-0.589854	1.25499	-0.470008	0.638349	0.979817	NS
hsa-let-7b-3p	3.3469	0.499058	1.06338	0.469312	0.638847	0.979817	NS
hsa-miR-1343-3p	0.745769	0.9759	2.08784	0.467421	0.640199	0.979817	NS
hsa-miR-296-5p	2.69694	0.583616	1.25667	0.464415	0.64235	0.979817	NS
hsa-miR-329-3p	1.2652	1.5927	3.47882	0.457828	0.647076	0.983462	NS
hsa-miR-497-5p	0.809919	0.863634	1.90826	0.452577	0.650853	0.984525	NS
hsa-miR-301a-3p	4.40011	0.41701	0.93479	0.4461	0.655525	0.984525	NS
hsa-miR-370-3p	8.31023	0.484533	1.08872	0.445047	0.656285	0.984525	NS
hsa-miR-10b-3p	1.04617	-1.01837	2.30072	-0.442633	0.658032	0.984525	NS
hsa-miR-1271-5p	0.348417	1.41151	3.20326	0.440648	0.659468	0.984525	NS
hsa-miR-324-5p	3.50727	-0.441697	1.01747	-0.434113	0.664206	0.988095	NS
hsa-miR-142-5p	35.3476	0.174916	0.418197	0.418263	0.675755	0.989196	NS
hsa-miR-5010-3p	1.13473	0.650005	1.55732	0.417386	0.676396	0.989196	NS
hsa-miR-19b-3p	52.6478	0.20018	0.480705	0.416431	0.677095	0.989196	NS
hsa-let-7i-5p	3589.5	-0.108341	0.263475	-0.411199	0.680927	0.989196	NS
hsa-miR-3928-3p	1.24858	-0.64506	1.57074	-0.410672	0.681313	0.989196	NS
hsa-miR-224-5p	1.49314	0.515404	1.25685	0.410075	0.681751	0.989196	NS
hsa-let-7d-5p	95.3931	0.100957	0.249941	0.403923	0.68627	0.989196	NS
hsa-miR-7976	0.913591	0.803218	1.99013	0.403602	0.686506	0.989196	NS
hsa-miR-218-5p	4.87988	-0.504707	1.26579	-0.398729	0.690093	0.989196	NS
hsa-miR-34c-3p	0.363918	-0.957051	2.40529	-0.397894	0.690708	0.989196	NS
hsa-miR-23a-5p	1.03235	-1.55784	3.91632	-0.39778	0.690792	0.989196	NS
hsa-miR-543	0.349212	1.02125	2.60426	0.392148	0.694949	0.991775	NS
hsa-miR-181c-3p	0.502223	0.858951	2.20869	0.388897	0.697353	0.991843	NS
hsa-miR-106b-5p	2.18548	-0.463984	1.22192	-0.379716	0.704156	0.993443	NS
hsa-miR-210-3p	1.28932	-0.494373	1.3824	-0.357619	0.720629	0.993443	NS
hsa-miR-1287-5p	3.32264	-0.334776	0.938912	-0.356557	0.721423	0.993443	NS
hsa-miR-31-5p	0.963494	-0.748638	2.10332	-0.355931	0.721892	0.993443	NS
hsa-miR-509-3p	3.30493	0.524415	1.47364	0.355863	0.721943	0.993443	NS
hsa-miR-6503-3p	0.444377	1.0757	3.06613	0.350832	0.725714	0.993443	NS
hsa-miR-135a-5p	0.529829	-0.824634	2.39254	-0.344669	0.730343	0.993443	NS
hsa-miR-200a-3p	12.3039	-0.262155	0.761909	-0.344076	0.730789	0.993443	NS
hsa-miR-3605-3p	0.491613	-0.799423	2.34291	-0.34121	0.732946	0.993443	NS
hsa-miR-627-5p	1.4543	-0.754761	2.24364	-0.336401	0.736569	0.993443	NS
hsa-miR-16-2-3p	0.306666	1.12356	3.34417	0.335976	0.736889	0.993443	NS
hsa-miR-30e-3p	30.6531	0.144601	0.432854	0.334063	0.738332	0.993443	NS
hsa-miR-1179	1.00672	-0.748064	2.24281	-0.333539	0.738728	0.993443	NS
hsa-miR-3200-5p	0.553881	-0.79503	2.39858	-0.331459	0.740297	0.993443	NS
hsa-miR-22-3p	144.222	0.0983695	0.301063	0.326741	0.743864	0.993443	NS
hsa-miR-628-5p	1.2557	-0.422861	1.29594	-0.326295	0.744201	0.993443	NS
hsa-miR-664a-3p	2.08133	0.386253	1.20772	0.319821	0.749104	0.993443	NS
hsa-miR-5189-3p	0.55713	-0.59855	1.95339	-0.306417	0.759287	0.993443	NS
hsa-miR-3667-5p	0.72051	0.778838	2.62764	0.296402	0.766923	0.993443	NS
hsa-miR-141-5p	0.528121	-0.855283	2.91131	-0.293779	0.768927	0.993443	NS
hsa-miR-320c	67.9352	0.160539	0.554866	0.28933	0.772329	0.993443	NS
hsa-miR-454-3p	29.9314	0.133605	0.461992	0.289193	0.772434	0.993443	NS
hsa-miR-10a-5p	159.086	-0.133369	0.46887	-0.284447	0.776068	0.993443	NS
hsa-miR-3614-5p	3.17618	-0.400064	1.4111	-0.283513	0.776784	0.993443	NS
hsa-miR-196a-5p	3.98002	-0.299733	1.05796	-0.283312	0.776937	0.993443	NS
hsa-miR-204-5p	7.02234	-0.234686	0.830352	-0.282635	0.777457	0.993443	NS
hsa-miR-142-3p	1044.54	-0.121261	0.434878	-0.27884	0.780368	0.993443	NS
hsa-miR-301b-3p	0.274777	-0.888706	3.37102	-0.263631	0.792064	0.993443	NS
hsa-miR-6877-5p	0.852108	-0.536955	2.0633	-0.260241	0.794678	0.993443	NS
hsa-miR-574-3p	20.2558	-0.144239	0.566302	-0.254704	0.798952	0.993443	NS
hsa-miR-6793-5p	0.909462	-0.5521	2.17278	-0.254099	0.799419	0.993443	NS
hsa-miR-361-3p	61.8133	0.12517	0.494103	0.253328	0.800015	0.993443	NS
hsa-miR-708-5p	0.577558	-0.60558	2.39219	-0.253149	0.800153	0.993443	NS
hsa-miR-6884-5p	0.490864	-0.752095	3.00654	-0.250153	0.802469	0.993443	NS
hsa-miR-144-5p	29.8521	-0.127739	0.526454	-0.242641	0.808283	0.993443	NS
hsa-miR-7706	1.93835	0.29883	1.25257	0.238573	0.811437	0.993443	NS
hsa-miR-204-3p	0.793261	-0.596148	2.5045	-0.238031	0.811857	0.993443	NS
hsa-miR-140-5p	18.3213	0.16176	0.6817	0.237289	0.812433	0.993443	NS
hsa-miR-99a-3p	0.37632	-0.673182	2.84102	-0.236951	0.812695	0.993443	NS
hsa-miR-6805-5p	0.414841	-0.724077	3.11883	-0.232163	0.816412	0.993443	NS
hsa-miR-455-5p	1.27775	-0.794392	3.43854	-0.231026	0.817294	0.993443	NS
hsa-miR-369-3p	1.3084	-0.31709	1.37586	-0.230467	0.817729	0.993443	NS
hsa-miR-769-3p	0.390285	-0.643894	2.84939	-0.225976	0.82122	0.993443	NS
hsa-miR-320b	9.89977	-0.1453	0.666482	-0.218011	0.82742	0.993443	NS
hsa-let-7a-3p	1.15052	0.410348	1.96963	0.208337	0.834966	0.993443	NS
hsa-miR-6741-3p	3.09322	0.345188	1.68273	0.205135	0.837466	0.993443	NS
hsa-let-7e-5p	65.8149	-0.0918764	0.461909	-0.198906	0.842336	0.993443	NS
hsa-miR-4435	0.596454	-0.516022	2.59726	-0.19868	0.842513	0.993443	NS
hsa-miR-6764-5p	0.429538	-0.61165	3.079	-0.198652	0.842535	0.993443	NS
hsa-miR-139-3p	49.5236	-0.0967862	0.503796	-0.192114	0.847653	0.993443	NS
hsa-miR-205-5p	50.6013	0.127489	0.666086	0.191401	0.848211	0.993443	NS
hsa-miR-34c-5p	0.736655	-0.321387	1.71347	-0.187564	0.851218	0.993443	NS
hsa-miR-676-3p	0.421353	-0.619346	3.32338	-0.18636	0.852162	0.993443	NS
hsa-miR-1237-3p	1.5146	0.319223	1.73461	0.184032	0.853988	0.993443	NS
hsa-miR-584-5p	269.822	-0.088233	0.48245	-0.182885	0.854888	0.993443	NS
hsa-miR-19a-3p	11.2598	-0.111915	0.615608	-0.181795	0.855743	0.993443	NS
hsa-miR-4785	0.403192	0.384955	2.15536	0.178603	0.858249	0.993443	NS
hsa-miR-548j-5p	10.0405	-0.101468	0.578133	-0.17551	0.860679	0.993443	NS
hsa-miR-365a-5p	0.835571	-0.519901	2.98908	-0.173933	0.861918	0.993443	NS
hsa-miR-30b-5p	3.26958	0.171705	0.987909	0.173806	0.862018	0.993443	NS
hsa-miR-450a-2-3p	0.454298	0.510127	2.96833	0.171856	0.86355	0.993443	NS
hsa-miR-671-5p	20.5013	0.0885478	0.518272	0.170852	0.86434	0.993443	NS
hsa-miR-26a-2-3p	0.295612	-0.621305	3.71892	-0.167066	0.867318	0.993443	NS
hsa-miR-3679-5p	0.418638	-0.46198	2.82531	-0.163515	0.870113	0.993443	NS
hsa-miR-18a-5p	5.58074	0.14751	0.921135	0.16014	0.872771	0.993443	NS
hsa-miR-660-5p	167.231	0.0684022	0.432636	0.158105	0.874374	0.993443	NS
hsa-miR-411-5p	3.14611	-0.160678	1.0454	-0.153699	0.877847	0.993443	NS
hsa-miR-652-3p	16.7908	0.0998686	0.668186	0.149462	0.881189	0.993443	NS
hsa-let-7d-3p	82.4977	0.0693945	0.468806	0.148024	0.882324	0.993443	NS
hsa-miR-760	2.69031	-0.166017	1.1574	-0.14344	0.885943	0.993443	NS
hsa-miR-374b-5p	2.57884	-0.158563	1.119	-0.1417	0.887317	0.993443	NS
hsa-miR-30d-5p	1018.34	0.0281351	0.219467	0.128198	0.897993	0.993443	NS
hsa-miR-146b-3p	4.91492	-0.107056	0.85237	-0.125598	0.90005	0.993443	NS
hsa-miR-429	1.07502	0.262194	2.12941	0.12313	0.902004	0.993443	NS
hsa-miR-6501-5p	0.435228	0.367489	2.99532	0.122688	0.902354	0.993443	NS
hsa-miR-487b-3p	1.5596	0.170246	1.42199	0.119724	0.904702	0.993443	NS
hsa-miR-5187-5p	2.82039	-0.128377	1.07805	-0.119082	0.90521	0.993443	NS
hsa-miR-548q	0.337387	-0.376595	3.21731	-0.117053	0.906818	0.993443	NS
hsa-miR-6813-5p	0.736885	-0.271752	2.34633	-0.11582	0.907795	0.993443	NS
hsa-miR-181a-5p	172.443	0.0330368	0.285532	0.115703	0.907888	0.993443	NS
hsa-miR-190b	12.6459	0.0753713	0.669569	0.112567	0.910374	0.993443	NS
hsa-miR-29b-3p	7.98691	0.0770746	0.718439	0.107281	0.914566	0.993443	NS
hsa-miR-7-1-3p	0.461934	0.259833	2.45421	0.105873	0.915683	0.993443	NS
hsa-miR-7850-5p	0.648477	-0.260856	2.50164	-0.104274	0.916952	0.993443	NS
hsa-miR-130a-3p	7.68289	0.0582643	0.57694	0.100989	0.91956	0.993443	NS
hsa-miR-5001-3p	0.467861	-0.292377	2.97879	-0.0981532	0.921811	0.993443	NS
hsa-miR-6721-5p	2.37734	0.128657	1.37732	0.0934115	0.925577	0.993443	NS
hsa-miR-21-3p	1.6347	0.115965	1.32487	0.0875295	0.930251	0.993443	NS
hsa-miR-335-3p	6.79923	0.0625614	0.731665	0.0855055	0.93186	0.993443	NS
hsa-miR-598-3p	7.48468	0.0533042	0.641368	0.0831102	0.933764	0.993443	NS
hsa-miR-6734-5p	0.423119	0.201284	2.55061	0.078916	0.937099	0.993443	NS
hsa-miR-550a-3p	0.462063	0.206209	2.62382	0.0785909	0.937358	0.993443	NS
hsa-miR-518b	1.69008	0.124193	1.60201	0.0775232	0.938207	0.993443	NS
hsa-miR-9-5p	35.9682	0.0627385	0.814705	0.0770076	0.938617	0.993443	NS
hsa-miR-365b-5p	0.500865	-0.221906	2.90124	-0.0764866	0.939032	0.993443	NS
hsa-miR-2355-3p	1.74665	0.104806	1.43164	0.0732069	0.941641	0.993443	NS
hsa-miR-219a-2-3p	2.83762	0.124612	1.71037	0.072857	0.94192	0.993443	NS
hsa-miR-126-5p	436.304	0.0227148	0.321007	0.0707611	0.943588	0.993443	NS
hsa-miR-493-3p	1.62264	0.111989	1.62166	0.0690584	0.944943	0.993443	NS
hsa-miR-3617-5p	0.300429	0.244608	3.65822	0.0668652	0.946689	0.993443	NS
hsa-miR-330-3p	0.504872	0.207126	3.19773	0.0647727	0.948355	0.993443	NS
hsa-miR-6747-3p	0.453918	0.160574	2.56233	0.0626673	0.950031	0.993443	NS
hsa-miR-1224-5p	0.291849	-0.177406	3.01491	-0.0588427	0.953077	0.993443	NS
hsa-miR-493-5p	2.104	-0.0852145	1.45956	-0.0583837	0.953443	0.993443	NS
hsa-miR-6741-5p	0.733694	-0.169071	3.06756	-0.0551158	0.956046	0.993443	NS
hsa-miR-654-3p	4.81758	0.0552983	1.03536	0.0534095	0.957406	0.993443	NS
hsa-miR-423-5p	2726.5	0.0165183	0.341526	0.0483663	0.961424	0.993443	NS
hsa-miR-642a-3p	0.692235	-0.10629	2.27213	-0.0467799	0.962689	0.993443	NS
hsa-miR-3200-3p	0.977708	0.102268	2.21857	0.0460964	0.963233	0.993443	NS
hsa-miR-1250-5p	0.739694	0.0850448	1.97745	0.0430073	0.965696	0.993443	NS
hsa-miR-26a-5p	549.425	0.0105512	0.250602	0.0421035	0.966416	0.993443	NS
hsa-miR-99b-3p	1.18456	-0.0699608	1.73455	-0.0403336	0.967827	0.993443	NS
hsa-miR-494-3p	0.409146	0.0909036	2.76491	0.0328776	0.973772	0.993443	NS
hsa-miR-1-3p	21.2419	-0.0237325	0.751474	-0.0315812	0.974806	0.993443	NS
hsa-miR-6791-3p	0.413937	0.0423748	2.00403	0.0211448	0.98313	0.993443	NS
hsa-miR-122-3p	8.63311	-0.0608485	2.97735	-0.0204371	0.983695	0.993443	NS
hsa-miR-6514-5p	0.643806	0.0400768	2.69414	0.0148755	0.988131	0.993443	NS
hsa-miR-362-5p	1.12618	0.0219748	1.5372	0.0142953	0.988594	0.993443	NS
hsa-miR-491-5p	4.24948	-0.0138972	1.0126	-0.0137242	0.98905	0.993443	NS
hsa-miR-99b-5p	102.249	0.00554573	0.457858	0.0121123	0.990336	0.993443	NS
hsa-miR-4446-3p	3.02637	-0.0126687	1.10921	-0.0114214	0.990887	0.993443	NS
hsa-miR-4750-5p	0.540847	0.0254647	2.54132	0.0100203	0.992005	0.993443	NS
hsa-miR-382-3p	0.402196	0.0321113	3.3331	0.00963408	0.992313	0.993443	NS
hsa-miR-4669	0.336077	-0.0334361	3.58355	-0.00933044	0.992555	0.993443	NS
hsa-miR-504-5p	0.523106	-0.0217392	2.6451	-0.00821864	0.993443	0.993443	NS

## Sheet: BPL_ET14 vs CP_ET14
Supplementary Table 1 The DEmiRs lists of each comparison at different time-points between different reproductive outcomes.
Comparison: BPL at ET14 vs CP at ET14
miRNA_id	baseMean	log2FoldChange	lfcSE	stat	pvalue	padj	Regulation
hsa-miR-1-3p	39.9004	-4.51228	0.940099	-4.79979	1.58832e-06	0.000567032	DOWN
hsa-miR-9-5p	65.2295	-3.35706	0.88813	-3.77992	0.000156881	0.0280033	DOWN
hsa-miR-1247-5p	12.3266	-6.91393	2.12178	-3.25855	0.00111983	0.133259	DOWN
hsa-miR-92b-3p	41.9566	-1.91553	0.617837	-3.10038	0.00193273	0.172496	DOWN
hsa-miR-320c	65.1873	1.22741	0.427246	2.87285	0.0040679	0.2277	UP
hsa-miR-219a-2-3p	5.8868	-4.13344	1.45098	-2.84873	0.00438945	0.2277	DOWN
hsa-miR-15b-3p	11.9281	1.67178	0.58797	2.84331	0.00446471	0.2277	UP
novel.74	70.9016	-2.08165	0.750148	-2.77498	0.00552051	0.246353	DOWN
hsa-miR-625-5p	3.9209	2.29167	0.844998	2.71204	0.00668698	0.253351	UP
hsa-miR-424-5p	6.86423	1.77743	0.660195	2.69227	0.00709666	0.253351	UP
hsa-miR-582-3p	2.16459	3.50537	1.34231	2.61145	0.00901594	0.292608	UP
hsa-miR-328-3p	305.193	-1.43944	0.581659	-2.47471	0.0133343	0.395201	DOWN
hsa-miR-30b-5p	10.013	2.11271	0.865486	2.44107	0.0146438	0.395201	UP
hsa-miR-629-5p	187.609	1.11572	0.467041	2.38891	0.0168983	0.395201	UP
hsa-miR-223-3p	18618.7	1.66267	0.705797	2.35573	0.0184863	0.395201	UP
hsa-miR-144-5p	38.5545	-1.27043	0.540609	-2.34999	0.0187738	0.395201	DOWN
hsa-miR-206	23.4891	-1.59583	0.679338	-2.3491	0.0188191	0.395201	DOWN
hsa-miR-27a-3p	144.649	1.21407	0.528006	2.29935	0.0214849	0.407548	UP
hsa-miR-140-3p	198.917	1.13439	0.497328	2.28096	0.0225505	0.407548	UP
hsa-miR-142-5p	40.3375	1.08003	0.485393	2.22507	0.0260764	0.407548	UP
hsa-miR-1249-3p	3.40842	-7.31911	3.31082	-2.21067	0.027059	0.407548	DOWN
hsa-miR-146b-3p	14.4292	1.85758	0.845862	2.19608	0.0280859	0.407548	UP
hsa-miR-532-3p	28.6448	-1.0338	0.472312	-2.1888	0.0286111	0.407548	DOWN
hsa-miR-550a-3p	3.81282	-3.81185	1.75773	-2.16862	0.0301114	0.407548	DOWN
hsa-miR-24-3p	541.9	0.926034	0.428314	2.16205	0.0306146	0.407548	NS
hsa-miR-18a-3p	17.903	-0.870809	0.403078	-2.1604	0.0307419	0.407548	NS
hsa-miR-31-5p	5.45253	2.95017	1.36623	2.15935	0.030823	0.407548	UP
hsa-miR-361-5p	185.392	0.856779	0.402786	2.12713	0.033409	0.425964	NS
hsa-miR-92a-3p	27188.6	-1.09715	0.52265	-2.09921	0.0357982	0.440688	DOWN
hsa-miR-589-5p	30.036	1.17289	0.569279	2.06031	0.0393693	0.468495	UP
hsa-miR-223-5p	136.373	1.27341	0.631274	2.0172	0.0436745	0.502961	UP
hsa-miR-148a-3p	1470.37	0.734307	0.368786	1.99115	0.0464647	0.504563	NS
hsa-let-7c-5p	1068.74	-1.07452	0.550568	-1.95166	0.050979	0.504563	NS
hsa-miR-146b-5p	196.802	1.45542	0.756007	1.92514	0.0542122	0.504563	NS
hsa-let-7f-5p	8736.46	-0.794972	0.413891	-1.92073	0.0547662	0.504563	NS
hsa-miR-125a-5p	345.867	-0.93299	0.487114	-1.91534	0.055449	0.504563	NS
hsa-miR-1307-5p	4.20753	1.68686	0.883865	1.90851	0.0563259	0.504563	NS
hsa-miR-483-3p	41.2307	-2.46995	1.29455	-1.90797	0.0563957	0.504563	NS
hsa-miR-125b-5p	516.302	-1.13612	0.599471	-1.89521	0.0580647	0.504563	NS
hsa-miR-484	429.176	-0.897222	0.476017	-1.88485	0.0594498	0.504563	NS
hsa-miR-25-3p	4189.9	0.542601	0.288095	1.88341	0.0596445	0.504563	NS
hsa-miR-30c-5p	63.241	0.702742	0.377429	1.86192	0.0626144	0.504563	NS
hsa-miR-204-5p	9.40555	-1.39557	0.750745	-1.85891	0.0630398	0.504563	NS
hsa-miR-107	10.7983	-1.09297	0.588466	-1.85733	0.0632649	0.504563	NS
hsa-miR-483-5p	123.239	-1.5135	0.819289	-1.84734	0.0646984	0.504563	NS
hsa-miR-27a-5p	2.02305	2.6135	1.41641	1.84516	0.0650138	0.504563	NS
hsa-miR-30e-5p	289.577	0.739273	0.411468	1.79667	0.0723877	0.549838	NS
hsa-miR-6842-3p	8.43925	1.36129	0.763568	1.7828	0.074619	0.554979	NS
hsa-miR-642a-5p	2.81544	-2.25176	1.27473	-1.76646	0.0773186	0.563321	NS
hsa-miR-598-3p	14.6975	1.0724	0.612099	1.752	0.0797738	0.569585	NS
hsa-miR-143-3p	1626.37	0.893553	0.518435	1.72356	0.0847878	0.593515	NS
hsa-miR-4433b-5p	156.05	-1.17311	0.694894	-1.68819	0.091375	0.626032	NS
hsa-miR-140-5p	42.0906	1.2112	0.720917	1.68009	0.0929404	0.626032	NS
hsa-miR-103a-3p	1690.86	-0.585889	0.354756	-1.65153	0.0986307	0.652059	NS
hsa-miR-199b-5p	8.49828	1.52317	0.946541	1.60919	0.107574	0.698254	NS
hsa-let-7b-5p	9870.42	-0.488132	0.305688	-1.59683	0.110304	0.703185	NS
hsa-miR-186-5p	113.907	0.679399	0.430783	1.57713	0.114767	0.712346	NS
hsa-miR-15a-5p	33.6147	0.763214	0.485704	1.57136	0.1161	0.712346	NS
hsa-miR-16-5p	94001	0.668004	0.428238	1.55989	0.118786	0.712346	NS
hsa-miR-382-5p	132.245	0.844848	0.548541	1.54017	0.123518	0.712346	NS
hsa-miR-1306-5p	41.2374	-1.07976	0.705042	-1.53148	0.125652	0.712346	NS
hsa-miR-185-5p	244.651	0.709424	0.464241	1.52814	0.126478	0.712346	NS
hsa-miR-99b-5p	190.778	-0.66042	0.433163	-1.52465	0.127347	0.712346	NS
hsa-miR-93-5p	2553.32	0.46995	0.31261	1.50331	0.132759	0.712346	NS
hsa-miR-19b-3p	79.7395	0.588683	0.393437	1.49626	0.134586	0.712346	NS
hsa-miR-29a-3p	1026.07	0.735645	0.492257	1.49443	0.135063	0.712346	NS
hsa-miR-215-5p	32.7228	-1.14959	0.778972	-1.47578	0.140004	0.712346	NS
hsa-miR-505-3p	5.42798	1.42511	0.977025	1.45862	0.144669	0.712346	NS
hsa-miR-199a-5p	14.2389	0.819768	0.562172	1.45821	0.144781	0.712346	NS
hsa-miR-23a-3p	588.75	0.612954	0.420845	1.45649	0.145258	0.712346	NS
hsa-miR-425-5p	1465.71	0.49681	0.341931	1.45295	0.146237	0.712346	NS
hsa-miR-4772-3p	5.45445	2.05315	1.41713	1.44881	0.147389	0.712346	NS
hsa-miR-21-5p	4505.4	-0.591232	0.411308	-1.43744	0.150593	0.712346	NS
hsa-miR-1908-5p	14.248	-1.11175	0.783149	-1.41958	0.155729	0.712346	NS
hsa-miR-181c-3p	2.29126	1.8477	1.30657	1.41416	0.157315	0.712346	NS
hsa-miR-181d-5p	8.371	-1.03724	0.73511	-1.411	0.158245	0.712346	NS
hsa-miR-425-3p	41.1538	1.03653	0.73525	1.40976	0.15861	0.712346	NS
hsa-miR-625-3p	127.592	-0.700475	0.497797	-1.40715	0.159383	0.712346	NS
hsa-miR-139-5p	17.273	0.999372	0.713014	1.40162	0.16103	0.712346	NS
hsa-miR-3940-3p	1.18993	-2.57438	1.84236	-1.39733	0.162315	0.712346	NS
hsa-miR-10a-5p	268.049	-0.511816	0.367031	-1.39448	0.163174	0.712346	NS
hsa-miR-184	306.647	-1.0901	0.782557	-1.393	0.16362	0.712346	NS
hsa-miR-29c-3p	329.774	0.651209	0.471029	1.38252	0.166811	0.716591	NS
hsa-miR-203a-3p	10.6288	-1.4297	1.03851	-1.37669	0.16861	0.716591	NS
hsa-miR-142-3p	2157.16	-0.690853	0.510651	-1.35289	0.176092	0.736457	NS
hsa-miR-193b-5p	40.4619	-0.974191	0.732249	-1.33041	0.183384	0.736457	NS
hsa-miR-365a-5p	1.17694	-2.56516	1.94331	-1.32	0.186835	0.736457	NS
hsa-miR-660-5p	261.569	0.59436	0.450362	1.31974	0.186923	0.736457	NS
hsa-miR-106b-3p	118.365	0.839153	0.639271	1.31267	0.189294	0.736457	NS
hsa-miR-22-3p	170.379	0.443153	0.33772	1.31219	0.189456	0.736457	NS
hsa-miR-451a	1178.91	0.509579	0.388494	1.31168	0.189629	0.736457	NS
hsa-miR-769-5p	23.3451	0.701265	0.537614	1.3044	0.192096	0.736457	NS
hsa-miR-34c-3p	1.30919	1.99815	1.54184	1.29595	0.194993	0.736457	NS
hsa-miR-454-3p	62.9717	-0.565114	0.438399	-1.28904	0.197384	0.736457	NS
hsa-miR-486-5p	68715.2	-0.733491	0.573217	-1.27961	0.200684	0.736457	NS
hsa-miR-760	5.52637	-1.35447	1.06293	-1.27428	0.202564	0.736457	NS
hsa-miR-345-5p	48.8644	0.695979	0.547812	1.27047	0.203917	0.736457	NS
hsa-miR-181a-3p	20.5932	0.935804	0.742157	1.26092	0.207336	0.736457	NS
hsa-miR-17-5p	45.9407	0.448409	0.355708	1.26061	0.207449	0.736457	NS
hsa-miR-28-5p	4.51436	-1.19825	0.956055	-1.25333	0.210087	0.736457	NS
hsa-miR-26b-3p	6.88306	1.22059	0.97441	1.25265	0.210334	0.736457	NS
hsa-miR-196b-5p	34.8327	0.551332	0.440294	1.25219	0.2105	0.736457	NS
hsa-miR-576-5p	43.0715	0.58438	0.47205	1.23796	0.21573	0.736457	NS
hsa-miR-30e-3p	40.7064	0.569483	0.461763	1.23328	0.217471	0.736457	NS
hsa-miR-3679-5p	1.17886	1.90911	1.54805	1.23324	0.217487	0.736457	NS
hsa-miR-139-3p	118.808	-0.711549	0.578459	-1.23008	0.218668	0.736457	NS
hsa-miR-3124-5p	1.64952	1.58356	1.29943	1.21865	0.222976	0.739239	NS
hsa-miR-4732-3p	2.00014	-1.84938	1.52589	-1.212	0.225513	0.739239	NS
hsa-miR-95-3p	4.84822	1.23325	1.01796	1.21149	0.225706	0.739239	NS
hsa-miR-338-3p	11.0071	1.06954	0.890623	1.20089	0.229793	0.745782	NS
hsa-miR-485-5p	6.57178	-0.8789	0.747581	-1.17566	0.239731	0.751754	NS
hsa-let-7e-5p	132.238	-0.672646	0.572919	-1.17407	0.240367	0.751754	NS
hsa-miR-532-5p	107.879	0.511735	0.436714	1.17179	0.241283	0.751754	NS
hsa-miR-148b-3p	202.425	0.298009	0.254436	1.17125	0.241497	0.751754	NS
hsa-miR-101-3p	460.75	0.503416	0.430417	1.1696	0.242162	0.751754	NS
hsa-miR-218-5p	2.59545	-2.01093	1.73731	-1.1575	0.247069	0.753941	NS
hsa-miR-19a-3p	14.0076	0.576893	0.498854	1.15644	0.247503	0.753941	NS
hsa-miR-339-5p	169.037	-0.715132	0.620949	-1.15168	0.249454	0.753941	NS
hsa-miR-1260b	6.79457	-0.900862	0.789319	-1.14132	0.253739	0.753941	NS
hsa-miR-106b-5p	3.92225	0.80169	0.703084	1.14025	0.254183	0.753941	NS
hsa-miR-221-5p	1.65083	1.70691	1.50124	1.137	0.255538	0.753941	NS
hsa-miR-126-5p	494.474	-0.319252	0.28761	-1.11002	0.266993	0.761275	NS
hsa-miR-487b-3p	1.81012	-1.49026	1.35148	-1.10269	0.270162	0.761275	NS
hsa-miR-194-5p	146.917	0.708783	0.643072	1.10218	0.270382	0.761275	NS
hsa-miR-379-5p	25.2478	-0.797061	0.724273	-1.1005	0.271116	0.761275	NS
hsa-miR-1304-3p	10.3302	0.82715	0.754652	1.09607	0.273049	0.761275	NS
hsa-miR-1250-5p	1.5172	1.90738	1.7436	1.09393	0.273985	0.761275	NS
hsa-miR-1273h-3p	2.54997	1.06936	0.981632	1.08937	0.27599	0.761275	NS
hsa-miR-183-5p	132.591	0.401591	0.369035	1.08822	0.276498	0.761275	NS
hsa-miR-152-3p	21.4633	-0.485044	0.446388	-1.0866	0.277215	0.761275	NS
hsa-miR-450b-5p	5.67723	0.761875	0.712262	1.06966	0.284774	0.773943	NS
hsa-miR-500a-3p	11.3106	0.74333	0.696932	1.06658	0.286164	0.773943	NS
hsa-miR-508-3p	1.57342	-2.12257	2.01122	-1.05537	0.291258	0.774799	NS
hsa-miR-6741-3p	3.17744	-1.41646	1.34648	-1.05197	0.292811	0.774799	NS
hsa-miR-342-3p	5780.06	0.585071	0.556372	1.05158	0.292991	0.774799	NS
hsa-miR-424-3p	1.73063	-1.57391	1.51092	-1.04169	0.297554	0.775416	NS
hsa-miR-1301-3p	14.7205	-0.725207	0.703099	-1.03144	0.302333	0.775416	NS
hsa-miR-381-3p	8.16154	0.733111	0.710911	1.03123	0.302434	0.775416	NS
hsa-miR-1262	1.11879	2.18237	2.11699	1.03088	0.302596	0.775416	NS
hsa-miR-28-3p	243.211	-0.515981	0.502117	-1.02761	0.304133	0.775416	NS
hsa-miR-340-5p	31.7758	-0.581751	0.570066	-1.0205	0.307493	0.775416	NS
hsa-miR-1287-5p	3.18023	1.02284	1.00442	1.01834	0.308515	0.775416	NS
hsa-miR-1343-3p	3.59086	-1.32339	1.30919	-1.01085	0.312089	0.775416	NS
hsa-miR-10b-5p	298.26	-0.462032	0.45772	-1.00942	0.312773	0.775416	NS
hsa-miR-889-3p	1.19052	-1.59051	1.5832	-1.00461	0.315083	0.775697	NS
hsa-miR-423-5p	5545.62	0.383388	0.384011	0.998378	0.318096	0.775697	NS
hsa-miR-141-3p	42.9372	0.862734	0.866475	0.995682	0.319405	0.775697	NS
hsa-let-7g-3p	2.68346	1.30115	1.32382	0.982878	0.325667	0.785563	NS
hsa-miR-99a-5p	183.38	-0.550385	0.565514	-0.973247	0.33043	0.788759	NS
hsa-let-7b-3p	10.8597	0.95595	0.996673	0.959141	0.337488	0.788759	NS
hsa-miR-485-3p	10.8749	-0.681725	0.72029	-0.946459	0.343915	0.788759	NS
hsa-let-7a-5p	9902.51	-0.408154	0.433273	-0.942025	0.34618	0.788759	NS
hsa-miR-493-5p	2.15348	-1.70622	1.82397	-0.935443	0.34956	0.788759	NS
hsa-miR-421	9.15503	0.523378	0.567198	0.922743	0.356141	0.788759	NS
hsa-miR-18a-5p	7.19234	0.606292	0.662937	0.914554	0.360426	0.788759	NS
hsa-miR-187-3p	3.66394	1.465	1.60964	0.910142	0.362748	0.788759	NS
hsa-miR-181a-5p	324.321	-0.398457	0.440627	-0.904296	0.365839	0.788759	NS
hsa-miR-122-3p	9.3066	2.09437	2.32944	0.899088	0.368606	0.788759	NS
hsa-miR-221-3p	602.791	0.469451	0.524507	0.895034	0.370769	0.788759	NS
hsa-miR-1296-5p	4.63558	0.96893	1.08312	0.89457	0.371017	0.788759	NS
hsa-miR-7976	1.37736	1.40857	1.57471	0.894492	0.371059	0.788759	NS
hsa-miR-127-3p	24.8763	0.640423	0.718865	0.890881	0.372993	0.788759	NS
hsa-miR-128-3p	152.613	0.303833	0.341241	0.890377	0.373264	0.788759	NS
hsa-miR-21-3p	5.46814	-0.93296	1.06005	-0.880106	0.378802	0.788759	NS
hsa-miR-654-3p	9.0491	-0.68458	0.783136	-0.874151	0.382036	0.788759	NS
hsa-miR-224-5p	5.54365	-0.802645	0.921262	-0.871245	0.38362	0.788759	NS
hsa-miR-148a-5p	2.71407	1.41519	1.64515	0.86022	0.389668	0.788759	NS
hsa-miR-122-5p	51560.9	-0.929301	1.08285	-0.858201	0.390781	0.788759	NS
hsa-miR-375	412.805	-0.684391	0.801904	-0.853457	0.393406	0.788759	NS
hsa-miR-671-3p	18.3313	-0.464963	0.54587	-0.851783	0.394335	0.788759	NS
hsa-miR-199a-3p	793.042	0.364896	0.428539	0.851489	0.394498	0.788759	NS
hsa-miR-23b-3p	38.8309	-0.418189	0.493296	-0.847746	0.39658	0.788759	NS
hsa-miR-642a-3p	2.25631	1.15573	1.369	0.844211	0.398552	0.788759	NS
hsa-miR-205-5p	145.741	0.632283	0.749497	0.84361	0.398888	0.788759	NS
hsa-miR-335-5p	21.6616	-0.404224	0.484191	-0.834843	0.403806	0.788759	NS
hsa-miR-196a-5p	5.76004	0.7395	0.893876	0.827296	0.408069	0.788759	NS
hsa-miR-429	6.15136	1.12192	1.3589	0.825613	0.409024	0.788759	NS
hsa-miR-454-5p	7.90943	0.640722	0.778879	0.822621	0.410724	0.788759	NS
hsa-miR-181b-5p	44.4685	-0.510895	0.623844	-0.818947	0.412817	0.788759	NS
hsa-miR-1224-5p	3.31055	-1.40892	1.72609	-0.816251	0.414356	0.788759	NS
hsa-miR-5010-5p	1.71855	-1.27653	1.56763	-0.814303	0.415472	0.788759	NS
hsa-miR-374a-5p	11.8276	-0.469201	0.578047	-0.811701	0.416963	0.788759	NS
hsa-miR-4433b-3p	1.88075	-1.25614	1.54898	-0.810948	0.417396	0.788759	NS
hsa-miR-323b-3p	4.11859	-0.700005	0.865919	-0.808396	0.418863	0.788759	NS
hsa-miR-132-3p	15.3604	0.452699	0.560038	0.808335	0.418898	0.788759	NS
hsa-miR-362-5p	2.17999	-1.40551	1.74181	-0.806925	0.41971	0.788759	NS
hsa-miR-885-3p	15.4797	-1.51284	1.87887	-0.805186	0.420713	0.788759	NS
hsa-miR-6842-5p	1.41226	1.17991	1.46658	0.804536	0.421087	0.788759	NS
hsa-miR-6721-5p	5.58096	0.681328	0.848839	0.802658	0.422172	0.788759	NS
hsa-miR-636	5.23424	-0.826911	1.03286	-0.800607	0.423359	0.788759	NS
hsa-miR-505-5p	7.18794	0.532762	0.667309	0.798374	0.424654	0.788759	NS
hsa-miR-942-5p	25.9287	-0.335282	0.42078	-0.796811	0.425561	0.788759	NS
hsa-miR-181c-5p	2.45511	0.936794	1.18132	0.793008	0.427773	0.788759	NS
hsa-miR-181a-2-3p	44.7339	0.39035	0.496629	0.786	0.431868	0.788759	NS
hsa-miR-23b-5p	2.92702	-1.08785	1.38658	-0.784557	0.432713	0.788759	NS
hsa-miR-1180-3p	40.5439	-0.57756	0.73669	-0.783993	0.433044	0.788759	NS
hsa-miR-2115-5p	0.980164	1.52589	1.98595	0.76834	0.442285	0.801502	NS
hsa-miR-193a-5p	205	-0.397134	0.521079	-0.762138	0.445977	0.804111	NS
hsa-miR-199b-3p	405.919	0.316402	0.424221	0.745842	0.455763	0.810456	NS
hsa-miR-17-3p	1.44037	1.10409	1.48052	0.745747	0.455821	0.810456	NS
hsa-miR-29c-5p	4.04513	0.588648	0.793697	0.741654	0.458297	0.810456	NS
hsa-miR-3158-3p	3.66942	-0.76078	1.03404	-0.735737	0.461891	0.810456	NS
hsa-miR-509-3p	8.74894	-0.835664	1.13779	-0.734462	0.462667	0.810456	NS
novel.129	30.7629	-1.9897	2.71179	-0.733723	0.463118	0.810456	NS
hsa-miR-190a-5p	23.3149	-0.419734	0.577798	-0.726438	0.467571	0.814132	NS
hsa-miR-30a-3p	15.7038	0.420279	0.584806	0.718663	0.472348	0.814132	NS
hsa-miR-3928-3p	2.19163	0.875116	1.21936	0.717682	0.472954	0.814132	NS
hsa-miR-200c-3p	69.6695	0.548509	0.766679	0.715435	0.47434	0.814132	NS
hsa-miR-7-5p	51.1254	-0.317257	0.457513	-0.693438	0.488034	0.814354	NS
hsa-miR-542-3p	1.63994	1.0932	1.58548	0.689506	0.490505	0.814354	NS
hsa-miR-195-5p	12.3781	-0.539526	0.782591	-0.68941	0.490565	0.814354	NS
hsa-miR-130b-5p	7.83948	-0.525166	0.764013	-0.687379	0.491844	0.814354	NS
hsa-miR-27b-3p	219.706	0.243045	0.354715	0.685185	0.493227	0.814354	NS
hsa-miR-874-3p	32.1683	-0.423749	0.622779	-0.680416	0.496241	0.814354	NS
hsa-miR-192-5p	252.249	0.402392	0.592295	0.679377	0.496899	0.814354	NS
hsa-miR-26b-5p	977.283	-0.19927	0.293699	-0.678483	0.497466	0.814354	NS
hsa-miR-491-5p	10.2675	0.384989	0.573436	0.671373	0.501983	0.814354	NS
hsa-miR-20b-5p	29.6861	-0.416283	0.622233	-0.669015	0.503486	0.814354	NS
hsa-miR-651-5p	2.33298	0.887606	1.3393	0.662739	0.507498	0.814354	NS
hsa-miR-125a-3p	1.5793	1.04632	1.58215	0.661326	0.508403	0.814354	NS
hsa-miR-370-3p	16.9563	0.430744	0.651492	0.661165	0.508507	0.814354	NS
hsa-miR-3615	714.706	0.263959	0.402181	0.65632	0.511618	0.814354	NS
hsa-miR-331-3p	2.74638	-0.760055	1.16689	-0.651349	0.514821	0.814354	NS
hsa-let-7g-5p	987.875	0.264333	0.406333	0.650531	0.515349	0.814354	NS
hsa-miR-200b-3p	16.2053	0.400524	0.615828	0.650383	0.515445	0.814354	NS
hsa-miR-100-5p	83.5965	-0.428369	0.658774	-0.650252	0.515529	0.814354	NS
hsa-miR-214-3p	0.965287	1.14501	1.79036	0.639546	0.522468	0.817733	NS
hsa-miR-409-3p	108.156	-0.308488	0.482433	-0.639442	0.522535	0.817733	NS
hsa-let-7i-5p	6260.23	-0.208566	0.330172	-0.631689	0.52759	0.817733	NS
hsa-miR-501-3p	57.0169	-0.279939	0.445357	-0.628574	0.529628	0.817733	NS
hsa-miR-191-5p	1560.12	0.322554	0.514774	0.626592	0.530927	0.817733	NS
hsa-miR-548l	1.5244	-0.895922	1.43152	-0.625852	0.531412	0.817733	NS
hsa-miR-2355-3p	2.53698	0.826123	1.34345	0.614927	0.538603	0.820278	NS
hsa-miR-15b-5p	75.5502	0.316726	0.515902	0.613927	0.539264	0.820278	NS
hsa-miR-664b-5p	1.93078	0.800937	1.31219	0.610383	0.541608	0.820278	NS
hsa-miR-339-3p	12.5165	0.318194	0.522139	0.609404	0.542256	0.820278	NS
hsa-miR-20a-5p	115.999	0.211825	0.354312	0.59785	0.54994	0.828391	NS
hsa-miR-486-3p	44.2629	-0.346253	0.582599	-0.594325	0.552295	0.828443	NS
hsa-miR-190b	20.7817	0.344431	0.583515	0.590269	0.55501	0.829032	NS
hsa-miR-185-3p	19.2042	-0.292779	0.504901	-0.579874	0.562	0.835118	NS
hsa-miR-324-3p	15.701	0.321453	0.556858	0.577261	0.563763	0.835118	NS
hsa-miR-551a	3.09312	0.847364	1.48905	0.569065	0.569312	0.839853	NS
hsa-miR-504-5p	1.02419	1.05156	1.88167	0.558843	0.576269	0.846617	NS
hsa-miR-146a-5p	2054.92	-0.225439	0.40848	-0.551896	0.58102	0.850098	NS
hsa-miR-3614-5p	4.00681	0.421277	0.789154	0.533834	0.593457	0.864751	NS
hsa-miR-6803-3p	1.46763	0.825193	1.58033	0.522164	0.601556	0.867312	NS
hsa-let-7d-3p	164.996	0.21032	0.403502	0.521237	0.602202	0.867312	NS
hsa-miR-145-5p	17.5682	-0.370064	0.710683	-0.520716	0.602565	0.867312	NS
hsa-miR-26a-5p	845.956	-0.164341	0.31774	-0.517217	0.605005	0.867312	NS
hsa-miR-769-3p	1.22241	0.994073	1.93458	0.513843	0.607362	0.867312	NS
hsa-miR-374b-5p	4.53744	0.431036	0.85935	0.501583	0.615961	0.87167	NS
hsa-miR-92b-5p	12.7854	-0.389199	0.776858	-0.500991	0.616378	0.87167	NS
hsa-miR-25-5p	15.0745	-0.290789	0.582675	-0.499059	0.617738	0.87167	NS
hsa-miR-3198	1.29166	-0.96773	1.95472	-0.495074	0.620548	0.872187	NS
hsa-miR-365b-3p	3.45272	0.479266	0.987867	0.485152	0.627568	0.878596	NS
hsa-miR-296-5p	6.67888	0.42506	0.896887	0.473928	0.635551	0.886296	NS
hsa-miR-378a-3p	124.97	-0.189422	0.4054	-0.467248	0.640323	0.889476	NS
hsa-miR-664a-3p	6.65971	0.390997	0.84739	0.461414	0.644502	0.890319	NS
hsa-miR-98-5p	62.2886	-0.242909	0.531347	-0.457156	0.647559	0.890319	NS
hsa-miR-32-5p	8.15888	-0.283282	0.629415	-0.450071	0.652659	0.890319	NS
hsa-let-7d-5p	172.403	-0.151035	0.335994	-0.449517	0.653059	0.890319	NS
hsa-miR-324-5p	11.3834	0.295451	0.657954	0.449044	0.6534	0.890319	NS
hsa-miR-134-5p	35.8223	0.24666	0.557121	0.44274	0.657954	0.891578	NS
hsa-miR-744-5p	204.765	0.210407	0.480765	0.43765	0.66164	0.891578	NS
hsa-miR-652-3p	35.1913	0.220099	0.503188	0.437408	0.661815	0.891578	NS
hsa-miR-191-3p	11.7636	0.28858	0.675615	0.427137	0.669279	0.892563	NS
hsa-miR-143-5p	3.23073	0.50339	1.17964	0.426733	0.669574	0.892563	NS
hsa-miR-96-5p	3.25995	0.501667	1.17739	0.426083	0.670047	0.892563	NS
hsa-miR-29b-3p	15.7396	0.295602	0.713419	0.414346	0.678621	0.900623	NS
hsa-miR-200a-3p	23.9859	-0.444754	1.09828	-0.404955	0.685511	0.906398	NS
hsa-miR-6747-3p	2.19439	-0.493842	1.25192	-0.394468	0.693236	0.913229	NS
hsa-miR-6805-5p	1.19293	-0.600925	1.55765	-0.38579	0.699652	0.918293	NS
hsa-miR-130b-3p	7.50576	0.274541	0.753278	0.364461	0.715514	0.933581	NS
hsa-miR-155-5p	432.005	-0.168765	0.466582	-0.361704	0.717573	0.933581	NS
hsa-miR-494-3p	1.99825	0.556851	1.54852	0.359601	0.719145	0.933581	NS
hsa-miR-323a-3p	5.39231	0.280836	0.811126	0.346229	0.72917	0.943166	NS
hsa-miR-664a-5p	4.7323	-0.305073	0.892813	-0.341699	0.732577	0.944014	NS
hsa-miR-7-1-3p	0.9389	0.687852	2.0387	0.337397	0.735817	0.944014	NS
hsa-miR-99b-3p	3.09856	0.300673	0.904377	0.332464	0.739539	0.944014	NS
hsa-miR-30c-1-3p	0.839271	0.859337	2.59368	0.331319	0.740403	0.944014	NS
hsa-miR-369-3p	2.23258	-0.47794	1.46095	-0.327144	0.743559	0.944664	NS
hsa-miR-548j-5p	12.4959	-0.212818	0.666717	-0.319203	0.749573	0.945616	NS
hsa-miR-106a-5p	1.60085	-0.609706	1.91035	-0.319159	0.749606	0.945616	NS
hsa-miR-423-3p	1158.92	-0.160809	0.51363	-0.313084	0.754217	0.946545	NS
hsa-miR-193b-3p	1.32659	-0.468637	1.50588	-0.311205	0.755645	0.946545	NS
hsa-miR-34a-5p	12.8959	-0.218072	0.711955	-0.3063	0.759376	0.947892	NS
novel.193	3.29736	-0.994526	3.29098	-0.302198	0.762501	0.948477	NS
hsa-miR-4742-3p	4.29156	-0.240997	0.849824	-0.283585	0.776728	0.954775	NS
hsa-miR-340-3p	1.32103	-0.486291	1.7293	-0.281206	0.778552	0.954775	NS
hsa-miR-182-5p	92.4641	0.125032	0.449311	0.278274	0.780802	0.954775	NS
hsa-miR-26a-1-3p	2.24398	0.41091	1.50899	0.272308	0.785386	0.954775	NS
hsa-miR-150-3p	39.4675	0.177663	0.65468	0.271373	0.786104	0.954775	NS
hsa-miR-1307-3p	344.907	-0.119943	0.443512	-0.27044	0.786822	0.954775	NS
hsa-miR-5010-3p	3.22922	-0.304333	1.13126	-0.269021	0.787913	0.954775	NS
hsa-miR-326	23.1663	0.155305	0.587311	0.264434	0.791446	0.954775	NS
hsa-miR-1292-5p	1.06806	0.423308	1.60229	0.264189	0.791634	0.954775	NS
hsa-miR-6793-5p	0.938259	0.452426	1.75081	0.25841	0.796091	0.955852	NS
hsa-miR-130a-3p	13.2467	0.146077	0.585534	0.249477	0.802992	0.955852	NS
hsa-miR-335-3p	13.7526	-0.168962	0.72042	-0.234533	0.814571	0.955852	NS
hsa-miR-766-3p	7.30834	-0.159421	0.685095	-0.2327	0.815995	0.955852	NS
hsa-miR-4446-3p	6.17513	0.253928	1.12593	0.225528	0.821569	0.955852	NS
hsa-miR-628-3p	18.0807	0.132496	0.591296	0.224078	0.822697	0.955852	NS
hsa-miR-432-5p	175.61	0.128404	0.576169	0.222859	0.823645	0.955852	NS
hsa-miR-301a-3p	2.63533	0.305917	1.39243	0.219699	0.826105	0.955852	NS
hsa-miR-222-3p	83.7074	0.0827032	0.379899	0.217698	0.827665	0.955852	NS
hsa-miR-7706	5.33537	-0.19796	0.910458	-0.217429	0.827874	0.955852	NS
hsa-miR-3613-5p	8.09238	-0.153937	0.709347	-0.217012	0.828199	0.955852	NS
hsa-miR-3187-3p	3.73385	0.194498	0.902324	0.215552	0.829337	0.955852	NS
hsa-miR-369-5p	4.87077	-0.189762	0.88745	-0.213828	0.830681	0.955852	NS
hsa-miR-502-3p	16.4365	0.105691	0.502504	0.210329	0.833411	0.955852	NS
hsa-miR-493-3p	2.27608	0.272845	1.32786	0.205478	0.837199	0.955852	NS
hsa-miR-4732-5p	56.8586	-0.092719	0.456442	-0.203134	0.83903	0.955852	NS
hsa-miR-22-5p	2.25662	-0.262199	1.30268	-0.201276	0.840482	0.955852	NS
hsa-miR-584-5p	561.671	-0.114145	0.568161	-0.200902	0.840775	0.955852	NS
hsa-miR-2277-3p	1.9883	-0.267608	1.35464	-0.197548	0.843398	0.955852	NS
hsa-miR-431-5p	39.1549	-0.113454	0.593926	-0.191024	0.848507	0.958598	NS
hsa-miR-1271-5p	2.31343	0.237689	1.29137	0.184059	0.853967	0.959784	NS
hsa-miR-3150b-3p	1.69602	0.2636	1.50436	0.175224	0.860903	0.959784	NS
hsa-miR-7850-5p	1.221	-0.276167	1.60353	-0.172225	0.863261	0.959784	NS
hsa-miR-34c-5p	1.02873	0.310534	1.8135	0.171235	0.864039	0.959784	NS
hsa-miR-941	51.6898	0.0926428	0.545855	0.16972	0.86523	0.959784	NS
hsa-miR-128-1-5p	1.59757	0.33767	2.05409	0.164389	0.869425	0.959784	NS
hsa-miR-628-5p	2.38731	-0.180458	1.11996	-0.161129	0.871992	0.959784	NS
hsa-miR-197-3p	164.738	-0.0809182	0.513561	-0.157563	0.874801	0.959784	NS
hsa-miR-320d	8.7905	-0.143255	0.914649	-0.156622	0.875542	0.959784	NS
hsa-miR-590-3p	1.51006	0.233142	1.49948	0.155482	0.876441	0.959784	NS
novel.75	5.59066	0.315276	2.2079	0.142795	0.886452	0.965885	NS
hsa-miR-1468-5p	6.17629	-0.135451	0.95681	-0.141565	0.887424	0.965885	NS
hsa-miR-411-5p	8.54623	-0.135542	1.03264	-0.131258	0.895571	0.967981	NS
hsa-miR-3688-3p	1.32425	0.1634	1.2594	0.129745	0.896768	0.967981	NS
hsa-miR-150-5p	7563.35	0.0780149	0.605516	0.12884	0.897484	0.967981	NS
hsa-miR-363-3p	80.7404	-0.0567973	0.483216	-0.11754	0.906432	0.97329	NS
hsa-miR-133a-3p	3.7436	-0.12534	1.08295	-0.11574	0.907859	0.97329	NS
hsa-miR-1270	1.35335	0.144897	1.39939	0.103543	0.917532	0.978845	NS
hsa-miR-30d-5p	2199.81	-0.0412706	0.405598	-0.101752	0.918953	0.978845	NS
hsa-miR-3173-5p	3.76013	-0.111175	1.14224	-0.0973307	0.922464	0.978845	NS
hsa-miR-30a-5p	108.281	-0.0543492	0.580598	-0.0936091	0.92542	0.978845	NS
hsa-miR-3177-3p	1.65591	0.119156	1.33562	0.0892142	0.928912	0.978845	NS
hsa-miR-378a-5p	7.6724	-0.053967	0.623251	-0.0865895	0.930998	0.978845	NS
hsa-miR-5187-5p	4.91536	-0.074173	0.872261	-0.0850353	0.932233	0.978845	NS
hsa-miR-144-3p	13.8194	0.0404193	0.617511	0.0654552	0.947812	0.988125	NS
hsa-miR-574-3p	44.8989	-0.0472484	0.740221	-0.0638302	0.949105	0.988125	NS
hsa-miR-3605-3p	2.18261	0.0610152	1.21907	0.0500506	0.960082	0.988125	NS
hsa-miR-6855-3p	1.05332	-0.105341	2.10865	-0.0499565	0.960157	0.988125	NS
hsa-miR-6852-5p	13.0183	0.0383867	0.800131	0.0479755	0.961736	0.988125	NS
hsa-miR-671-5p	45.4721	0.0228171	0.4852	0.0470262	0.962492	0.988125	NS
hsa-miR-2110	19.6017	0.0207816	0.460934	0.0450857	0.964039	0.988125	NS
hsa-miR-151a-3p	343.351	0.0174196	0.400624	0.043481	0.965318	0.988125	NS
hsa-miR-320a	629.025	-0.0167899	0.393687	-0.0426478	0.965982	0.988125	NS
hsa-miR-365a-3p	3.86055	-0.0270714	0.802013	-0.0337543	0.973073	0.992535	NS
hsa-miR-361-3p	166.766	0.0108178	0.50439	0.0214473	0.982889	0.997106	NS
hsa-miR-320b	15.6949	-0.0138384	0.654873	-0.0211314	0.983141	0.997106	NS
hsa-miR-1226-3p	2.01285	0.0230177	1.67632	0.0137311	0.989045	0.998138	NS
hsa-miR-329-3p	2.00607	-0.00693489	1.59229	-0.00435529	0.996525	0.998138	NS
hsa-miR-132-5p	1.32544	-0.00578516	1.83988	-0.00314431	0.997491	0.998138	NS
hsa-miR-93-3p	30.9685	0.0012232	0.517959	0.00236157	0.998116	0.998138	NS
hsa-miR-126-3p	4612.45	-0.000693991	0.297397	-0.00233355	0.998138	0.998138	NS
