# Supplementary material for: Specific plasma microRNA profiles could be potential non-invasive biomarkers for biochemical pregnancy loss following embryo transfer
Source: BMC Pregnancy Childbirth. 2024 May 8;24:351. doi: 10.1186/s12884-024-06488-x (PMC11080217; doi:10.1186/s12884-024-06488-x)
Supplement: Supplementary file 3 [file 12884_2024_6488_MOESM3_ESM.xlsx]

## Sheet: Supplementary Table4
Supplementary Table 2. The miRNA lists and hub miRNAs for each module.
miRNA	module	hubmiRNA
hsa-let-7a-5p	brown	no
hsa-let-7b-3p	red	no
hsa-let-7b-5p	yellow	no
hsa-let-7c-5p	turquoise	no
hsa-let-7d-3p	turquoise	no
hsa-let-7d-5p	brown	no
hsa-let-7e-5p	yellow	no
hsa-let-7f-1-3p	blue	no
hsa-let-7f-5p	brown	yes
hsa-let-7g-3p	brown	no
hsa-let-7g-5p	brown	no
hsa-let-7i-3p	tan	no
hsa-let-7i-5p	brown	no
hsa-miR-1-3p	red	no
hsa-miR-100-5p	greenyellow	no
hsa-miR-101-3p	turquoise	no
hsa-miR-103a-3p	turquoise	no
hsa-miR-106a-5p	turquoise	no
hsa-miR-106b-3p	blue	no
hsa-miR-107	turquoise	no
hsa-miR-10a-3p	green	no
hsa-miR-10a-5p	turquoise	no
hsa-miR-10b-5p	turquoise	no
hsa-miR-1180-3p	purple	no
hsa-miR-1185-1-3p	green	no
hsa-miR-122-3p	yellow	no
hsa-miR-122-5p	greenyellow	yes
hsa-miR-1224-5p	purple	no
hsa-miR-1226-3p	turquoise	no
hsa-miR-1228-5p	purple	no
hsa-miR-1229-3p	turquoise	no
hsa-miR-1234-3p	turquoise	no
hsa-miR-1237-3p	turquoise	no
hsa-miR-124-3p	salmon	no
hsa-miR-1247-5p	yellow	no
hsa-miR-1248	pink	no
hsa-miR-1249-3p	red	no
hsa-miR-1250-5p	black	no
hsa-miR-1255b-5p	turquoise	no
hsa-miR-125a-3p	turquoise	no
hsa-miR-125a-5p	turquoise	no
hsa-miR-125b-1-3p	turquoise	no
hsa-miR-125b-5p	greenyellow	no
hsa-miR-126-3p	green	no
hsa-miR-126-5p	green	no
hsa-miR-1260b	turquoise	no
hsa-miR-1262	black	no
hsa-miR-127-3p	turquoise	no
hsa-miR-1270	turquoise	no
hsa-miR-1271-5p	blue	no
hsa-miR-1273h-3p	turquoise	no
hsa-miR-128-1-5p	purple	no
hsa-miR-128-3p	blue	no
hsa-miR-1284	turquoise	no
hsa-miR-1287-5p	turquoise	no
hsa-miR-129-5p	red	no
hsa-miR-1292-5p	black	no
hsa-miR-1296-5p	turquoise	no
hsa-miR-1298-5p	red	no
hsa-miR-1301-3p	turquoise	no
hsa-miR-1304-3p	turquoise	no
hsa-miR-1306-3p	black	no
hsa-miR-1306-5p	turquoise	no
hsa-miR-1307-3p	turquoise	no
hsa-miR-1307-5p	blue	no
hsa-miR-130a-3p	green	no
hsa-miR-130b-5p	turquoise	no
hsa-miR-132-3p	blue	no
hsa-miR-132-5p	blue	no
hsa-miR-133a-3p	turquoise	no
hsa-miR-134-5p	turquoise	no
hsa-miR-1343-3p	red	no
hsa-miR-135a-5p	magenta	no
hsa-miR-135b-5p	magenta	no
hsa-miR-136-3p	turquoise	no
hsa-miR-136-5p	red	yes
hsa-miR-139-3p	turquoise	no
hsa-miR-139-5p	brown	no
hsa-miR-140-3p	blue	no
hsa-miR-140-5p	blue	no
hsa-miR-141-3p	purple	no
hsa-miR-141-5p	red	no
hsa-miR-142-3p	brown	no
hsa-miR-142-5p	blue	no
hsa-miR-143-3p	blue	no
hsa-miR-143-5p	magenta	no
hsa-miR-144-3p	salmon	no
hsa-miR-145-3p	salmon	no
hsa-miR-145-5p	turquoise	no
hsa-miR-1468-5p	turquoise	no
hsa-miR-146a-5p	turquoise	no
hsa-miR-146b-3p	brown	no
hsa-miR-146b-5p	brown	no
hsa-miR-148a-3p	blue	no
hsa-miR-148a-5p	blue	no
hsa-miR-148b-3p	green	no
hsa-miR-148b-5p	black	no
hsa-miR-149-5p	turquoise	no
hsa-miR-150-3p	brown	no
hsa-miR-150-5p	brown	no
hsa-miR-151a-3p	turquoise	no
hsa-miR-152-3p	turquoise	no
hsa-miR-1537-3p	blue	no
hsa-miR-154-5p	blue	no
hsa-miR-155-5p	brown	no
hsa-miR-15a-5p	blue	no
hsa-miR-15b-3p	blue	no
hsa-miR-15b-5p	blue	no
hsa-miR-16-2-3p	blue	no
hsa-miR-16-5p	turquoise	no
hsa-miR-17-5p	brown	no
hsa-miR-181a-2-3p	brown	no
hsa-miR-181a-3p	black	no
hsa-miR-181a-5p	turquoise	no
hsa-miR-181b-5p	yellow	no
hsa-miR-181c-3p	blue	no
hsa-miR-181c-5p	blue	no
hsa-miR-181d-5p	green	no
hsa-miR-182-5p	brown	no
hsa-miR-184	turquoise	no
hsa-miR-185-3p	turquoise	no
hsa-miR-186-5p	blue	no
hsa-miR-187-3p	red	no
hsa-miR-188-5p	turquoise	no
hsa-miR-18a-3p	turquoise	no
hsa-miR-18a-5p	magenta	no
hsa-miR-1908-3p	turquoise	no
hsa-miR-1908-5p	turquoise	no
hsa-miR-190a-5p	red	no
hsa-miR-190b	blue	no
hsa-miR-191-3p	turquoise	no
hsa-miR-191-5p	turquoise	yes
hsa-miR-1911-5p	pink	no
hsa-miR-192-3p	turquoise	no
hsa-miR-192-5p	greenyellow	no
hsa-miR-193a-5p	blue	no
hsa-miR-193b-3p	turquoise	no
hsa-miR-193b-5p	greenyellow	no
hsa-miR-194-3p	greenyellow	no
hsa-miR-194-5p	greenyellow	no
hsa-miR-195-3p	green	no
hsa-miR-195-5p	turquoise	no
hsa-miR-196b-5p	yellow	no
hsa-miR-197-3p	turquoise	no
hsa-miR-1976	turquoise	no
hsa-miR-199a-3p	green	yes
hsa-miR-199a-5p	green	no
hsa-miR-199b-3p	green	no
hsa-miR-199b-5p	blue	no
hsa-miR-19a-3p	green	no
hsa-miR-19b-3p	blue	no
hsa-miR-200a-3p	purple	no
hsa-miR-200b-3p	pink	no
hsa-miR-200b-5p	salmon	no
hsa-miR-200c-3p	pink	no
hsa-miR-202-3p	turquoise	no
hsa-miR-202-5p	red	no
hsa-miR-203a-3p	red	no
hsa-miR-204-3p	yellow	no
hsa-miR-205-5p	pink	yes
hsa-miR-20a-5p	yellow	no
hsa-miR-20b-5p	turquoise	no
hsa-miR-21-3p	red	no
hsa-miR-21-5p	brown	no
hsa-miR-210-3p	turquoise	no
hsa-miR-211-5p	green	no
hsa-miR-2110	yellow	no
hsa-miR-2115-3p	blue	no
hsa-miR-2115-5p	blue	no
hsa-miR-2116-3p	turquoise	no
hsa-miR-214-3p	turquoise	no
hsa-miR-215-5p	purple	no
hsa-miR-216a-5p	magenta	no
hsa-miR-218-5p	yellow	no
hsa-miR-219a-2-3p	magenta	no
hsa-miR-22-3p	yellow	no
hsa-miR-22-5p	yellow	no
hsa-miR-221-3p	turquoise	no
hsa-miR-221-5p	blue	no
hsa-miR-222-3p	blue	no
hsa-miR-223-3p	blue	no
hsa-miR-223-5p	blue	no
hsa-miR-224-5p	turquoise	no
hsa-miR-2276-3p	turquoise	no
hsa-miR-2277-3p	turquoise	no
hsa-miR-2277-5p	tan	no
hsa-miR-2355-3p	blue	no
hsa-miR-23a-3p	blue	no
hsa-miR-23a-5p	turquoise	no
hsa-miR-23b-3p	greenyellow	no
hsa-miR-23b-5p	red	no
hsa-miR-24-3p	blue	no
hsa-miR-25-3p	blue	no
hsa-miR-25-5p	yellow	no
hsa-miR-26a-1-3p	green	no
hsa-miR-26a-2-3p	black	no
hsa-miR-26a-5p	green	no
hsa-miR-26b-3p	magenta	no
hsa-miR-26b-5p	green	no
hsa-miR-27a-3p	blue	no
hsa-miR-27a-5p	green	no
hsa-miR-27b-3p	yellow	no
hsa-miR-28-3p	turquoise	no
hsa-miR-28-5p	black	no
hsa-miR-296-3p	turquoise	no
hsa-miR-296-5p	turquoise	no
hsa-miR-29a-3p	blue	no
hsa-miR-29b-1-5p	turquoise	no
hsa-miR-29b-2-5p	blue	no
hsa-miR-29b-3p	red	no
hsa-miR-29c-3p	blue	no
hsa-miR-29c-5p	blue	no
hsa-miR-301a-3p	green	no
hsa-miR-301b-3p	turquoise	no
hsa-miR-3064-5p	green	no
hsa-miR-3065-3p	magenta	yes
hsa-miR-3065-5p	turquoise	no
hsa-miR-30a-3p	yellow	no
hsa-miR-30a-5p	yellow	no
hsa-miR-30b-5p	blue	no
hsa-miR-30c-1-3p	turquoise	no
hsa-miR-30c-5p	blue	no
hsa-miR-30d-3p	tan	no
hsa-miR-30d-5p	turquoise	no
hsa-miR-30e-3p	yellow	no
hsa-miR-30e-5p	blue	no
hsa-miR-31-5p	pink	no
hsa-miR-3124-5p	brown	no
hsa-miR-3127-3p	purple	no
hsa-miR-3127-5p	turquoise	no
hsa-miR-3140-3p	black	no
hsa-miR-3146	turquoise	no
hsa-miR-3150b-3p	black	no
hsa-miR-3158-3p	turquoise	no
hsa-miR-3168	yellow	no
hsa-miR-3173-5p	pink	no
hsa-miR-3177-3p	turquoise	no
hsa-miR-3183	green	no
hsa-miR-3187-3p	turquoise	no
hsa-miR-3188	black	yes
hsa-miR-3191-3p	magenta	no
hsa-miR-3198	turquoise	no
hsa-miR-32-5p	turquoise	no
hsa-miR-3200-3p	turquoise	no
hsa-miR-320a	yellow	yes
hsa-miR-320b	yellow	no
hsa-miR-320c	yellow	no
hsa-miR-320d	brown	no
hsa-miR-323a-3p	turquoise	no
hsa-miR-323b-3p	green	no
hsa-miR-324-3p	blue	no
hsa-miR-324-5p	brown	no
hsa-miR-326	yellow	no
hsa-miR-328-3p	turquoise	no
hsa-miR-329-3p	turquoise	no
hsa-miR-330-3p	yellow	no
hsa-miR-331-3p	turquoise	no
hsa-miR-335-3p	brown	no
hsa-miR-335-5p	green	no
hsa-miR-337-5p	green	no
hsa-miR-338-3p	blue	no
hsa-miR-339-3p	turquoise	no
hsa-miR-339-5p	turquoise	no
hsa-miR-340-3p	brown	no
hsa-miR-340-5p	green	no
hsa-miR-342-3p	brown	no
hsa-miR-342-5p	green	no
hsa-miR-345-5p	blue	no
hsa-miR-34a-5p	turquoise	no
hsa-miR-34c-3p	blue	no
hsa-miR-34c-5p	blue	no
hsa-miR-3605-3p	turquoise	no
hsa-miR-361-3p	black	no
hsa-miR-361-5p	blue	yes
hsa-miR-3613-5p	yellow	no
hsa-miR-3614-5p	black	no
hsa-miR-3615	blue	no
hsa-miR-3617-5p	green	no
hsa-miR-362-5p	turquoise	no
hsa-miR-3620-3p	turquoise	no
hsa-miR-365a-3p	blue	no
hsa-miR-365a-5p	turquoise	no
hsa-miR-365b-3p	blue	no
hsa-miR-365b-5p	tan	no
hsa-miR-3667-3p	blue	no
hsa-miR-3667-5p	turquoise	no
hsa-miR-3679-5p	turquoise	no
hsa-miR-3688-3p	turquoise	no
hsa-miR-369-3p	turquoise	no
hsa-miR-369-5p	turquoise	no
hsa-miR-370-3p	brown	no
hsa-miR-374a-5p	green	no
hsa-miR-374b-5p	green	no
hsa-miR-375	purple	yes
hsa-miR-376a-3p	pink	no
hsa-miR-376c-3p	turquoise	no
hsa-miR-378a-3p	yellow	no
hsa-miR-378a-5p	black	no
hsa-miR-379-3p	brown	no
hsa-miR-379-5p	green	no
hsa-miR-381-3p	green	no
hsa-miR-382-3p	turquoise	no
hsa-miR-382-5p	green	no
hsa-miR-3928-3p	turquoise	no
hsa-miR-3940-3p	salmon	no
hsa-miR-3942-5p	purple	no
hsa-miR-409-3p	turquoise	no
hsa-miR-409-5p	turquoise	no
hsa-miR-411-5p	red	no
hsa-miR-412-5p	turquoise	no
hsa-miR-421	blue	no
hsa-miR-423-3p	turquoise	no
hsa-miR-423-5p	brown	no
hsa-miR-424-3p	blue	no
hsa-miR-424-5p	blue	no
hsa-miR-425-3p	blue	no
hsa-miR-425-5p	blue	no
hsa-miR-429	red	no
hsa-miR-431-5p	turquoise	no
hsa-miR-432-5p	turquoise	no
hsa-miR-433-3p	brown	no
hsa-miR-4429	yellow	no
hsa-miR-4433a-5p	pink	no
hsa-miR-4433b-3p	turquoise	no
hsa-miR-4433b-5p	turquoise	no
hsa-miR-4435	turquoise	no
hsa-miR-4446-3p	turquoise	no
hsa-miR-4467	turquoise	no
hsa-miR-449a	turquoise	no
hsa-miR-450a-2-3p	blue	no
hsa-miR-450b-5p	blue	no
hsa-miR-451a	turquoise	no
hsa-miR-454-3p	brown	no
hsa-miR-454-5p	blue	no
hsa-miR-455-5p	turquoise	no
hsa-miR-4632-3p	blue	no
hsa-miR-4646-3p	purple	no
hsa-miR-4662a-5p	black	no
hsa-miR-4665-5p	salmon	no
hsa-miR-4669	green	no
hsa-miR-4676-3p	turquoise	no
hsa-miR-4685-3p	pink	no
hsa-miR-4701-5p	turquoise	no
hsa-miR-4714-3p	pink	no
hsa-miR-4732-3p	green	no
hsa-miR-4738-3p	yellow	no
hsa-miR-4742-3p	turquoise	no
hsa-miR-4746-5p	salmon	no
hsa-miR-4750-5p	turquoise	no
hsa-miR-4755-3p	tan	no
hsa-miR-4772-3p	blue	no
hsa-miR-4785	black	no
hsa-miR-483-3p	greenyellow	no
hsa-miR-483-5p	yellow	no
hsa-miR-484	purple	no
hsa-miR-485-3p	turquoise	no
hsa-miR-485-5p	turquoise	no
hsa-miR-486-3p	yellow	no
hsa-miR-486-5p	blue	no
hsa-miR-487b-3p	turquoise	no
hsa-miR-487b-5p	turquoise	no
hsa-miR-491-5p	turquoise	no
hsa-miR-493-3p	green	no
hsa-miR-493-5p	turquoise	no
hsa-miR-494-3p	turquoise	no
hsa-miR-496	turquoise	no
hsa-miR-497-5p	blue	no
hsa-miR-499a-5p	turquoise	no
hsa-miR-500a-3p	blue	no
hsa-miR-501-3p	yellow	no
hsa-miR-501-5p	turquoise	no
hsa-miR-5010-3p	turquoise	no
hsa-miR-502-3p	blue	no
hsa-miR-503-5p	green	no
hsa-miR-504-5p	magenta	no
hsa-miR-505-3p	blue	no
hsa-miR-505-5p	turquoise	no
hsa-miR-508-3p	blue	no
hsa-miR-511-5p	pink	no
hsa-miR-516b-5p	turquoise	no
hsa-miR-517a-3p	red	no
hsa-miR-517b-3p	turquoise	no
hsa-miR-5187-5p	turquoise	no
hsa-miR-5189-3p	turquoise	no
hsa-miR-518b	red	no
hsa-miR-518f-3p	red	no
hsa-miR-5193	turquoise	no
hsa-miR-532-3p	yellow	no
hsa-miR-532-5p	blue	no
hsa-miR-542-3p	blue	no
hsa-miR-542-5p	blue	no
hsa-miR-543	turquoise	no
hsa-miR-548e-3p	brown	no
hsa-miR-548e-5p	tan	no
hsa-miR-548j-5p	turquoise	no
hsa-miR-548k	green	no
hsa-miR-548l	turquoise	no
hsa-miR-550a-3p	red	no
hsa-miR-551a	blue	no
hsa-miR-552-5p	turquoise	no
hsa-miR-556-3p	brown	no
hsa-miR-5698	turquoise	no
hsa-miR-574-3p	turquoise	no
hsa-miR-576-3p	yellow	no
hsa-miR-576-5p	blue	no
hsa-miR-582-3p	blue	no
hsa-miR-584-5p	brown	no
hsa-miR-589-3p	turquoise	no
hsa-miR-589-5p	blue	no
hsa-miR-590-3p	turquoise	no
hsa-miR-598-3p	brown	no
hsa-miR-616-3p	salmon	no
hsa-miR-618	blue	no
hsa-miR-625-3p	turquoise	no
hsa-miR-625-5p	blue	no
hsa-miR-627-5p	tan	no
hsa-miR-628-3p	blue	no
hsa-miR-628-5p	turquoise	no
hsa-miR-629-3p	blue	no
hsa-miR-629-5p	blue	no
hsa-miR-636	red	no
hsa-miR-642a-5p	green	no
hsa-miR-6501-5p	turquoise	no
hsa-miR-6503-3p	tan	yes
hsa-miR-651-5p	turquoise	no
hsa-miR-6511b-3p	purple	no
hsa-miR-6513-3p	turquoise	no
hsa-miR-6514-5p	turquoise	no
hsa-miR-6515-3p	black	no
hsa-miR-652-3p	black	no
hsa-miR-654-3p	turquoise	no
hsa-miR-660-5p	blue	no
hsa-miR-664a-3p	blue	no
hsa-miR-664a-5p	turquoise	no
hsa-miR-664b-3p	yellow	no
hsa-miR-664b-5p	turquoise	no
hsa-miR-671-3p	turquoise	no
hsa-miR-671-5p	yellow	no
hsa-miR-6721-5p	turquoise	no
hsa-miR-6731-3p	salmon	no
hsa-miR-6734-5p	magenta	no
hsa-miR-6741-3p	turquoise	no
hsa-miR-6741-5p	black	no
hsa-miR-6747-3p	turquoise	no
hsa-miR-6754-3p	tan	no
hsa-miR-676-3p	salmon	yes
hsa-miR-6763-5p	pink	no
hsa-miR-6764-5p	turquoise	no
hsa-miR-6772-3p	turquoise	no
hsa-miR-6777-3p	green	no
hsa-miR-6780a-5p	turquoise	no
hsa-miR-6783-5p	turquoise	no
hsa-miR-6791-3p	turquoise	no
hsa-miR-6793-5p	blue	no
hsa-miR-6803-3p	turquoise	no
hsa-miR-6807-5p	turquoise	no
hsa-miR-6810-3p	turquoise	no
hsa-miR-6813-5p	turquoise	no
hsa-miR-6819-3p	pink	no
hsa-miR-6820-3p	brown	no
hsa-miR-6842-3p	blue	no
hsa-miR-6842-5p	turquoise	no
hsa-miR-6843-3p	brown	no
hsa-miR-6852-5p	turquoise	no
hsa-miR-6855-3p	black	no
hsa-miR-6862-5p	turquoise	no
hsa-miR-6877-5p	turquoise	no
hsa-miR-6881-3p	turquoise	no
hsa-miR-6884-5p	black	no
hsa-miR-7-1-3p	magenta	no
hsa-miR-7-5p	turquoise	no
hsa-miR-708-5p	red	no
hsa-miR-7151-3p	magenta	no
hsa-miR-744-5p	turquoise	no
hsa-miR-760	turquoise	no
hsa-miR-766-3p	turquoise	no
hsa-miR-766-5p	turquoise	no
hsa-miR-769-3p	magenta	no
hsa-miR-769-5p	blue	no
hsa-miR-7706	turquoise	no
hsa-miR-7850-5p	blue	no
hsa-miR-7976	tan	no
hsa-miR-873-3p	blue	no
hsa-miR-874-3p	turquoise	no
hsa-miR-874-5p	black	no
hsa-miR-877-3p	turquoise	no
hsa-miR-877-5p	turquoise	no
hsa-miR-885-3p	greenyellow	no
hsa-miR-885-5p	turquoise	no
hsa-miR-887-3p	salmon	no
hsa-miR-889-3p	turquoise	no
hsa-miR-9-3p	red	no
hsa-miR-9-5p	magenta	no
hsa-miR-92a-3p	purple	no
hsa-miR-92b-3p	purple	no
hsa-miR-93-3p	blue	no
hsa-miR-93-5p	blue	no
hsa-miR-937-3p	pink	no
hsa-miR-939-5p	pink	no
hsa-miR-941	blue	no
hsa-miR-942-5p	turquoise	no
hsa-miR-98-3p	blue	no
hsa-miR-98-5p	brown	no
hsa-miR-99a-3p	turquoise	no
hsa-miR-99a-5p	yellow	no
hsa-miR-99b-3p	turquoise	no
hsa-miR-99b-5p	turquoise	no
novel.35	turquoise	no
novel.73	yellow	no
novel.74	yellow	no
novel.101	pink	no
novel.103	turquoise	no
novel.129	greenyellow	no
novel.171	turquoise	no
novel.184	turquoise	no
novel.193	yellow	no
novel.241	magenta	no
novel.244	turquoise	no
novel.247	brown	no
novel.259	turquoise	no
novel.296	pink	no
