# Supplementary material for: Specific plasma microRNA profiles could be potential non-invasive biomarkers for biochemical pregnancy loss following embryo transfer
Source: BMC Pregnancy Childbirth. 2024 May 8;24:351. doi: 10.1186/s12884-024-06488-x (PMC11080217; doi:10.1186/s12884-024-06488-x)
Supplement: Supplementary file 4 [file 12884_2024_6488_MOESM4_ESM.xlsx]

## Sheet: Sheet1
Supplementary Table 3 The miRNAs included in each model.
miRNAs in Enet model	miRNAs in RandomForest model
hsa_let_7a_5p	hsa_let_7a_5p
hsa_let_7b_5p	hsa_let_7b_5p
hsa_let_7d_5p	hsa_let_7d_5p
hsa_let_7e_5p	hsa_let_7e_5p
hsa_let_7f_5p	hsa_let_7f_5p
hsa_let_7g_5p	hsa_let_7i_5p
hsa_let_7i_5p	hsa_miR_100_5p
hsa_miR_100_5p	hsa_miR_103a_3p
hsa_miR_101_3p	hsa_miR_1179
hsa_miR_1179	hsa_miR_1180_3p
hsa_miR_1249_3p	hsa_miR_126_3p
hsa_miR_1255b_5p	hsa_miR_126_5p
hsa_miR_126_3p	hsa_miR_1292_5p
hsa_miR_126_5p	hsa_miR_1306_5p
hsa_miR_1292_5p	hsa_miR_1307_5p
hsa_miR_1304_3p	hsa_miR_130a_3p
hsa_miR_130a_3p	hsa_miR_130b_3p
hsa_miR_130b_3p	hsa_miR_134_5p
hsa_miR_139_5p	hsa_miR_139_5p
hsa_miR_140_3p	hsa_miR_140_5p
hsa_miR_141_3p	hsa_miR_141_3p
hsa_miR_148a_5p	hsa_miR_142_3p
hsa_miR_148b_3p	hsa_miR_142_5p
hsa_miR_150_5p	hsa_miR_143_3p
hsa_miR_151a_3p	hsa_miR_144_3p
hsa_miR_152_3p	hsa_miR_145_5p
hsa_miR_155_5p	hsa_miR_151a_3p
hsa_miR_15a_5p	hsa_miR_155_5p
hsa_miR_15b_3p	hsa_miR_15a_5p
hsa_miR_16_5p	hsa_miR_15b_3p
hsa_miR_181a_2_3p	hsa_miR_16_5p
hsa_miR_181c_5p	hsa_miR_17_5p
hsa_miR_184	hsa_miR_181a_2_3p
hsa_miR_18a_5p	hsa_miR_181b_5p
hsa_miR_190b	hsa_miR_181d_5p
hsa_miR_193b_5p	hsa_miR_182_5p
hsa_miR_195_5p	hsa_miR_184
hsa_miR_196a_5p	hsa_miR_18a_5p
hsa_miR_196b_5p	hsa_miR_191_5p
hsa_miR_199a_3p	hsa_miR_193b_5p
hsa_miR_199a_5p	hsa_miR_195_5p
hsa_miR_199b_3p	hsa_miR_196b_5p
hsa_miR_199b_5p	hsa_miR_199a_3p
hsa_miR_200b_3p	hsa_miR_199a_5p
hsa_miR_200c_3p	hsa_miR_199b_3p
hsa_miR_202_3p	hsa_miR_19a_3p
hsa_miR_205_5p	hsa_miR_200c_3p
hsa_miR_20a_5p	hsa_miR_205_5p
hsa_miR_2110	hsa_miR_206
hsa_miR_215_5p	hsa_miR_20a_5p
hsa_miR_218_5p	hsa_miR_20b_5p
hsa_miR_219a_2_3p	hsa_miR_21_5p
hsa_miR_221_3p	hsa_miR_2110
hsa_miR_222_3p	hsa_miR_218_5p
hsa_miR_224_5p	hsa_miR_219a_2_3p
hsa_miR_23a_3p	hsa_miR_22_5p
hsa_miR_24_3p	hsa_miR_221_3p
hsa_miR_25_5p	hsa_miR_222_3p
hsa_miR_26b_3p	hsa_miR_23a_3p
hsa_miR_27a_3p	hsa_miR_24_3p
hsa_miR_27b_3p	hsa_miR_27a_3p
hsa_miR_29b_2_5p	hsa_miR_29a_3p
hsa_miR_29c_3p	hsa_miR_29c_3p
hsa_miR_30c_5p	hsa_miR_3064_5p
hsa_miR_3158_3p	hsa_miR_30c_5p
hsa_miR_3177_3p	hsa_miR_30e_3p
hsa_miR_3200_3p	hsa_miR_30e_5p
hsa_miR_320a	hsa_miR_3158_3p
hsa_miR_320c	hsa_miR_3173_5p
hsa_miR_320d	hsa_miR_320a
hsa_miR_337_5p	hsa_miR_320c
hsa_miR_339_3p	hsa_miR_324_5p
hsa_miR_34a_5p	hsa_miR_326
hsa_miR_3605_3p	hsa_miR_328_3p
hsa_miR_3614_5p	hsa_miR_335_3p
hsa_miR_365a_3p	hsa_miR_361_5p
hsa_miR_3688_3p	hsa_miR_3615
hsa_miR_375	hsa_miR_363_3p
hsa_miR_382_5p	hsa_miR_369_3p
hsa_miR_423_5p	hsa_miR_369_5p
hsa_miR_425_3p	hsa_miR_374a_5p
hsa_miR_4467	hsa_miR_375
hsa_miR_454_3p	hsa_miR_378a_3p
hsa_miR_4750_5p	hsa_miR_381_3p
hsa_miR_483_3p	hsa_miR_382_5p
hsa_miR_484	hsa_miR_409_3p
hsa_miR_486_5p	hsa_miR_423_5p
hsa_miR_493_3p	hsa_miR_424_5p
hsa_miR_497_5p	hsa_miR_425_3p
hsa_miR_501_3p	hsa_miR_431_5p
hsa_miR_518b	hsa_miR_432_5p
hsa_miR_532_3p	hsa_miR_450b_5p
hsa_miR_584_5p	hsa_miR_454_3p
hsa_miR_629_5p	hsa_miR_483_5p
hsa_miR_642a_3p	hsa_miR_484
hsa_miR_642a_5p	hsa_miR_486_3p
hsa_miR_6772_3p	hsa_miR_486_5p
hsa_miR_6793_5p	hsa_miR_493_3p
hsa_miR_6842_3p	hsa_miR_517b_3p
hsa_miR_6884_5p	hsa_miR_5187_5p
hsa_miR_769_5p	hsa_miR_532_3p
hsa_miR_7848_3p	hsa_miR_532_5p
hsa_miR_885_5p	hsa_miR_574_3p
hsa_miR_9_5p	hsa_miR_576_5p
hsa_miR_92a_3p	hsa_miR_584_5p
hsa_miR_92b_3p	hsa_miR_598_3p
hsa_miR_92b_5p	hsa_miR_642a_5p
hsa_miR_93_3p	hsa_miR_654_3p
hsa_miR_941	hsa_miR_664a_5p
hsa_miR_95_3p	hsa_miR_671_5p
hsa_miR_96_5p	hsa_miR_6721_5p
hsa_miR_98_5p	hsa_miR_6842_3p
hsa_miR_99a_5p	hsa_miR_744_5p
hsa_miR_99b_3p	hsa_miR_769_5p
	hsa_miR_7706
	hsa_miR_7848_3p
	hsa_miR_9_5p
	hsa_miR_92a_3p
	hsa_miR_92b_5p
	hsa_miR_93_3p
	hsa_miR_93_5p
	hsa_miR_941
	hsa_miR_98_5p
	hsa_miR_99a_5p
	novel.74
