# Supplementary material for: Specific plasma microRNA profiles could be potential non-invasive biomarkers for biochemical pregnancy loss following embryo transfer
Source: BMC Pregnancy Childbirth. 2024 May 8;24:351. doi: 10.1186/s12884-024-06488-x (PMC11080217; doi:10.1186/s12884-024-06488-x)
Supplement: Supplementary file 5 [file 12884_2024_6488_MOESM5_ESM.xlsx]

## Sheet: Supplementary Table3
Supplementary Table 3. The mean ct values of each sample in RT-qPCR validation of the selected miRNAs.
ID	Cel-miR-39-3p	hsa-miR-100-5p	hsa-miR-1180-3p	hsa-miR-150-3p	hsa-miR-150-5p	hsa-miR-16-5p	hsa-miR-181a-2-3p	hsa-miR-191-5p	hsa-miR-19a-3p	hsa-miR-2110	hsa-miR-221-3p	hsa-miR-30c-5p	hsa-miR-363-3p	hsa-miR-382-5p	hsa-miR-484	hsa-miR-486-5p	hsa-miR-7-5p	hsa-miR-92a-3p	hsa-miR-9-5p	hsa-miR-98-5p	group
YFC-146	20.15	36.01	35.35	30.49	24.31	25.16	30.19	27.64	28.51	31.33	25.44	28.17	33.67	27.4	25.07	22.37	42.78	24.6	38.34	38.2	BP
YFC-47	24.35	34.22	36.62	33.2	24.71	24.2	38.46	25.72	29.58	32.72	28.1	30.19	36.05	32.54	25.89	23.98	36.88	24.6	28.64	38.15	CP
YFC-33	24.39	34.2	35.43	34.46	25.97	22.93	36.6	25.66	28.43	31.64	29.1	30.6	36.84	33.86	26.19	24.51	36.43	23.59	29.42	37.69	CP
YFC-150	24.96	28.17	35.63	29.82	23.58	23.55	43.86	25.93	25.01	32.57	33.81	25.71	32.3	28.99	25.29	23.36	37.45	25.39	26.73	42.41	CP
YFC-186	25.11	34.08	34.09	31.6	21.7	22.68	38.06	26.2	28.94	32.18	28.95	29.15	36.68	33.13	27.11	22.94	35.36	24.6	32.25	37.23	CP
YFC-77	25.25	32.5	34.61	34.55	24.9	22.36	39.96	26.26	28.26	33.39	30.96	30.55	37.69	34.68	26.56	22.4	34.09	24.37	30.28	38.99	CP
YFC-75	25.35	34.72	35.37	35.3	25.69	23.19	39.93	27.45	29.68	33.57	30.78	30.26	40.99	34.07	26.86	23.19	34.58	24.51	31.95	38.56	CP
YFC-105	25.42	33.92	34.56	33.18	23.87	22.01	37.28	25.14	28.18	31.99	28.28	29.92	36.4	31.77	25.91	22.48	34.3	23.99	32.54	38.74	BP
YFC-28	25.47	36.05	38.14	36.72	27.11	24.01	35.83	26.16	30.35	32.72	29.14	31.16	37.47	32.35	26.27	24.35	37.93	24.72	32.26	33.6	BP
YFC-123	25.6	42.43	34.49	30.56	22.15	23.75	40.28	27.78	26.96	30.71	36.33	28.61	33.88	27.62	25.52	22.73	38.27	23.99	42.44	30.88	BP
YFC-114	25.7	35.11	33.94	33.07	22.25	21.09	40.3	27.11	28.54	32.33	30.75	30.86	35.21	33.77	25.84	21.95	33.91	23.24	30.5	37.34	CP
YFC-23	25.72	34.75	36.8	34.8	30.88	23.33	38.21	24.36	28.88	31.77	27.01	30.01	37.05	30.14	24.19	23.48	36.54	23.48	32.03	39.09	NP
YFC-27	25.75	35.86	36.75	37.85	28.08	24.4	39.96	27.91	30.53	33.11	29.12	30.95	39.25	34.06	27.48	25.04	35.47	25.31	32.26	36.89	NP
YFC-34	25.75	35.23	35.58	35.83	27.59	22.63	39.58	28.02	29.21	33.51	30.79	31.91	37.01	34.32	26.84	23.28	35.03	24.41	29.33	40.58	CP
YFC-41	25.86	35	35.62	34.63	26.59	24.36	38.93	25.89	29.61	32.08	28.62	30.62	44.31	31.65	25.81	23.51	37.11	24.11	31.01	37.4	CP
YFC-102	25.9	33.98	33.28	33.42	30.18	22	37.34	25.33	28.63	31.63	28.46	28.43	35.75	31.28	24.54	20.97	36.32	22.89	35.04	35.33	NP
YFC-111	26.06	33.68	33.58	34.93	25.03	22	39.6	28.26	28.99	32.56	31.48	31.28	36.41	34.19	26.25	22.05	34.1	23.18	32.32	38.07	CP
YFC-82	26.25	35.49	34.51	38.64	27.45	23.29	40.27	28.81	30.13	32.47	31.19	31.68	36.97	33.82	26.42	22.7	36.17	24.05	31.43	40.83	BP
YFC-1	26.36	37.66	38.51	39.79	29.65	26.54	38.3	29.01	35.22	35.13	32.91	34.32	41.38	35.04	28.87	27.94	40.38	26.86	35.68	30.28	NP
YFC-18	26.51	35.78	35.72	35.44	26.74	25.28	38.97	28.18	31.28	34.16	31.46	32.63	36.73	34.06	27.58	24.3	38.29	25.22	28.28	39.21	CP
YFC-20	26.51	35.52	36.06	34.69	25.64	24.12	39.1	27.33	30.46	33.76	30.99	31.33	38.7	33.42	27.24	23.81	39.29	24.9	30.59	36.49	CP
YFC-38	26.55	37.65	35.37	37.14	28.45	24.47	43.22	26.12	29.17	32.59	29.04	32.1	37.14	31.69	25.81	23.67	37.11	24.62	29.74	43.27	CP
YFC-83	26.65	31.97	34.36	34.95	27	22.63	38.24	28.07	29.33	32.99	33.43	30.63	38.12	35.81	27.37	23.01	35.54	24.68	32.44	38.17	BP
YFC-106	26.72	35.9	32.91	34.13	25.23	20.55	38.61	27.24	27.38	32.18	31.88	31.4	39.32	33.52	25.12	20.29	33.94	22.77	31.4	38.89	CP
YFC-116	26.74	36.33	37.96	38.71	27.16	25.37	44.02	30.32	31.02	36.87	33.15	32.51	35.28	37.28	29.16	25.39	35.84	26.4	31.75	40.93	CP
YFC-30	26.79	36.5	37.56	37.82	28.92	26.47	39.39	29.77	32.46	34.48	33.24	33.71	40.28	36.34	28.98	25.43	39.28	26.48	32.95	39.58	NP
YFC-12	26.92	37.57	39.5	40.5	29.81	26.36	40.24	31.36	35.49	35.31	36.93	36.2	41.28	37.39	29.98	26.83	41.29	26.64	32.26	39.55	NP
YFC-80	26.98	35.57	35.25	37.04	28.43	24.49	NA	29.82	30.61	33.48	35.73	33.94	39	35.02	28.26	24.05	36.16	25.96	33.14	38.91	CP
YFC-130	26.99	37.9	35.65	36.66	28.9	24.65	37.28	30.81	31.03	34.51	32.69	33.84	39.48	36.08	28.59	24.81	36.13	25.63	31.25	37.28	BP
YFC-52	27	36.92	36.77	37.74	28.58	24.17	35.24	31.55	30.56	33.5	35.62	32.83	40.63	36.69	27.69	23.48	36.22	24.8	32.07	38.12	NP
YFC-7	27.05	36.69	37.99	38.12	27.65	24.86	39.24	26.44	30.34	34.14	29.61	31.58	37.86	33.13	26.11	25.49	36.36	25.78	32.66	38.13	CP
YFC-71	27.15	35.96	37	36.88	27.78	26.35	39.24	29.42	31.78	35.13	33.93	34	44.56	35.96	28.84	24.71	40.29	26.55	32.22	40.17	NP
YFC-151	27.19	39.2	32.68	40.79	24.22	22.47	NA	25.07	24.97	30.88	32.91	26.84	36.37	27.7	24.99	21.68	35.98	23.64	29.36	37.42	NP
YFC-139	27.25	37.59	36.31	35.58	26.88	26.6	42.19	30.39	32.06	34.94	32.73	32.78	40.76	36.5	28.7	25.43	37.3	26.64	32.09	38.86	CP
YFC-26	27.27	36.26	37.05	37.07	28.99	26.22	38.39	28.36	31.33	33.95	30.08	32.83	38.61	34.23	27.54	25.93	42.37	25.77	32.33	32.83	BP
YFC-89	27.36	36.85	35.19	37.21	29.94	24.93	43.66	30.74	30.49	33.79	36.5	35.53	40.24	37.89	28.15	23.44	35	24.9	32.22	37.72	CP
YFC-62	27.37	43.82	38.36	38.77	30.82	26.25	NA	28.33	31.72	35.97	33.58	34.37	38.28	36.29	28.48	25.98	41.4	27.25	34.31	43.25	CP
YFC-136	27.38	37.45	37.3	36.11	28.23	25.67	39.72	31.64	30.98	35.9	34.73	33.73	37.3	37.7	29.82	26.12	36.58	26.9	31.87	43.06	CP
YFC-93	27.38	32.37	34.71	37.15	29.4	24.76	39.02	29.85	30.53	33.43	36.17	32.73	38.21	37.34	27.95	22.64	37.94	25.6	32.1	42.13	CP
YFC-95	27.42	32.75	35.47	37.25	27.41	23.74	NA	28.92	29.38	33.98	32.74	31.99	39.66	35.56	27.46	23.18	34.12	25.07	31.32	37.79	BP
YFC-173	27.7	35.02	38.09	34.81	25.47	24.07	38.6	23.88	28.15	32.26	26.41	27.94	41.3	31	25.05	25.92	37.08	25.2	33.79	35.1	BP
YFC-69	27.7	36.35	35.92	37.36	26.43	25.47	39.52	29.67	31.77	33.45	34.34	33.76	40.33	36.76	27.95	23.94	35.83	26	32.72	38.17	NP
YFC-10	27.73	40.65	39.95	37.37	29.26	28.11	38.99	30.49	33.23	36.52	32.03	32.91	41.88	36.32	30.57	29.36	37.43	28.98	35.68	37.28	BP
YFC-81	27.74	35.8	34.45	35.49	27.24	23.84	39.24	29.13	29.94	32.83	33.73	32.44	39.86	35.7	27.29	23	35.56	25.26	27.83	40.29	CP
YFC-84	27.75	36.62	35.79	39.07	30.34	26.03	NA	31.33	31.37	35.29	37.69	37.31	42.2	37.35	29.39	25.06	36.51	26.62	32.42	43.21	NP
YFC-17	27.77	41.24	44.84	42.03	31.03	28.58	NA	32.61	35.65	36.16	35.96	37.93	42.31	37.36	29.6	27.76	42.39	28.04	31.47	40.13	BP
YFC-184	27.8	36.11	35.87	34.69	25.14	23.35	39	27.44	30.91	33.74	30.07	30.13	37.82	34.91	27.42	23.86	34.04	24.98	32.05	36.76	BP
YFC-24	27.8	36.92	32.84	36.71	28.42	20.68	NA	28.95	27.2	31.76	32.05	32.11	37.03	36.34	24.63	20.77	32.07	21.74	31.64	37.56	NP
YFC-132	27.88	37.83	35.36	39.02	28.36	24.89	39.43	30.28	31.08	33.88	33.19	34.45	40.27	35.75	27.46	23.52	34.81	24.78	31.7	40.09	CP
YFC-66	27.89	44.24	37.83	39.08	29.61	26.11	NA	31.36	33.62	36.2	37.2	35.34	42.87	41.52	29.56	26.51	43.22	27.72	33.66	42.27	NP
YFC-48	28.1	43.22	40.29	35.55	30.4	27.7	NA	32.94	34.99	35.77	36.08	35.52	37.58	36.42	30.87	28.45	43.3	28.41	32.02	34.87	BP
YFC-117	28.1	37.75	37.64	36.31	27.93	24.65	NA	30.62	32.08	34.61	32.41	33.92	40.67	35.59	29.07	25.64	36	25.57	33.88	39.35	BP
YFC-120	28.19	33.46	36.46	38.35	28.21	25.77	43.1	30.88	32.9	35.48	33.84	34.02	41.26	38.56	29.62	25.77	37.79	26.55	32.25	37.28	BP
YFC-87	28.19	37.39	36.22	37.5	29.14	25.75	NA	30.76	31.69	35.78	35.84	35.16	44.85	37.53	28.96	24.14	37.22	26.75	33.12	42.9	NP
YFC-177	28.19	34.86	36.84	33.45	24.37	24.97	NA	29.01	31.73	33.91	30.76	31.16	41.39	34.27	28.43	25.79	37.83	25.7	32.05	35.45	NP
YFC-154	28.22	36.69	38.15	35.13	27.05	26.75	41.33	28.73	31.88	34.72	30.51	31.72	36.92	33.64	28.26	25.95	37.36	26.43	31.83	37.5	CP
YFC-101	28.45	34.95	35.99	36.3	26.18	24.19	39.01	27.72	29.8	33.44	31.55	30.64	43.19	35.51	26.65	23.41	35.6	25.38	32.84	39.29	NP
YFC-45	28.55	37.03	40.46	36.02	28.23	27.14	40.26	30.83	33.36	35.45	33.05	33.16	39.28	35.86	29.15	27.01	40.23	26.52	38.4	37.13	CP
YFC-133	28.7	41.4	38.3	42.39	31.48	28.62	NA	33.51	35.31	35.21	34.4	37.42	38.45	36.52	31.3	27.75	37.2	28.14	31.83	41.37	CP
YFC-58	28.7	44.25	42.82	36.27	28.29	28.09	NA	30.28	35.01	35.76	33.06	33.46	40.95	36.27	29.51	28.65	38.73	28.08	32.42	40.58	CP
YFC-14	28.93	44.29	43.24	38.5	31.45	29.77	NA	32.1	38.27	35.98	35.71	36.89	37.65	39.93	30.77	29.36	NA	28.99	32.46	42.66	NP
YFC-36	28.95	37.03	43.91	40.56	29.47	26.04	NA	26.84	30.36	34.39	28.38	30.78	41.12	32.71	27.68	28.25	37.75	26.74	32.15	35.67	BP
YFC-168	28.96	36.11	35.15	33.69	25.12	23.1	39.92	27.72	30.37	33.25	29.64	30.36	36.81	34.31	26.98	23.15	34.73	24.13	31.49	35.33	CP
YFC-91	29.13	35.55	34.59	36.33	28.86	23.8	NA	29.03	29.3	32.87	34.58	34.84	39.3	36.19	27.14	22.67	35.11	24.5	31.81	37.32	CP
YFC-56	29.57	44.28	39.99	40.11	32.32	26.55	NA	30.07	33.77	36.38	33.99	35.99	38.88	37.5	30.34	29.22	NA	28.77	32.65	44.24	NP
YFC-32	30.24	36.53	38.12	39.78	30.83	32.4	NA	32.2	36.65	34.92	32.94	36.58	40.84	34.65	29.44	27.18	44.84	27.82	35.21	41.48	BP
YFC-22	32.29	44.23	NA	34.88	34.75	31.38	NA	35.18	36.4	36.84	36.9	36.88	39.67	NA	34.54	32.85	36.53	32.19	34.48	43.29	CP
YFC-94	33.86	39.89	39.26	41.5	29.99	27.56	NA	29.49	35.36	38.6	37.87	37.41	NA	39.33	29.8	26.3	NA	29.7	34.97	44.15	CP
